# Supplementary material for: Impact of Hypermannosylation on the Structure and Functionality of the ER and the Golgi Complex
Source: Biomedicines. 2023 Jan 6;11(1):146. doi: 10.3390/biomedicines11010146 (PMC9856158; doi:10.3390/biomedicines11010146)
Supplement: Supplementary file 1 [file biomedicines-11-00146-s001.zip]

Archive with 2 entries (2 files):
- biomedicines-1977902-supplementary.pdf
- Supplemetary Table S1.ER- and Golgi resident proteins.xlsx
