# Supplementary material for: Impact of Hypermannosylation on the Structure and Functionality of the ER and the Golgi Complex
Source: Biomedicines. 2023 Jan 6;11(1):146. doi: 10.3390/biomedicines11010146 (PMC9856158; doi:10.3390/biomedicines11010146)
Supplement: Supplementary file 1 [file biomedicines-11-00146-s001.zip › Supplemetary Table S1.ER- and Golgi resident proteins.xlsx]

## Sheet: quadriceps-ConA_pulldown-ER
Comparison (group1/group2)	Group	ProteinGroups	AVG Log2 Ratio	Absolute AVG Log2 Ratio	Pvalue	Qvalue	# of Ratios	UniProtIds	Genes	ProteinDescriptions	ProteinNames	# Unique Total Peptides	% Change	Ratio	Condition Numerator	Condition Denominator	GO Cellular Component	GO Molecular Function	GO Biological Process
BKO / BWT	Q8R429	Q8R429	-2.86246	2.86246	2.179e-64	5.22959e-63	661	Q8R429	Atp2a1	Sarcoplasmic/endoplasmic reticulum calcium ATPase 1	AT2A1_MOUSE	84	-86.2496	0.137504	BKO	BWT	mitochondrion,endoplasmic reticulum,endoplasmic reticulum membrane,endoplasmic reticulum-Golgi intermediate compartment,membrane,integral component of membrane,sarcoplasmic reticulum,H zone,I band,sarcoplasmic reticulum membrane,perinuclear region of cytoplasm	calcium-transporting ATPase activity,calcium ion binding,protein binding,ATP binding,ATPase activity,protein homodimerization activity	calcium ion transport,regulation of muscle contraction,regulation of striated muscle contraction,apoptotic mitochondrial changes,positive regulation of fast-twitch skeletal muscle fiber contraction,positive regulation of endoplasmic reticulum calcium ion concentration,negative regulation of endoplasmic reticulum calcium ion concentration,response to endoplasmic reticulum stress,negative regulatio…
BKO / BWT	Q8K1M6	Q8K1M6	0.121448	0.121448	7.36133e-31	5.49545e-30	536	Q8K1M6	Dnm1l	Dynamin-1-like protein	DNM1L_MOUSE	42	8.78265	1.08783	BKO	BWT	Golgi membrane,cytoplasm,mitochondrion,mitochondrial outer membrane,peroxisome,endoplasmic reticulum,Golgi apparatus,cytosol,microtubule,brush border,clathrin-coated pit,microtubule cytoskeleton,membrane,cell junction,synaptic vesicle membrane,intracellular membrane-bounded organelle,protein complex,perinuclear region of cytoplasm,mitochondrion-derived vesicle	GTPase activity,protein binding,GTP binding,microtubule binding,lipid binding,Rab GTPase binding,clathrin binding,GTP-dependent protein binding,ubiquitin protein ligase binding,protein complex binding,identical protein binding,protein homodimerization activity,BH2 domain binding	mitochondrial fission,release of cytochrome c from mitochondria,dynamin family protein polymerization involved in mitochondrial fission,endocytosis,mitochondrion organization,negative regulation of mitochondrial fusion,regulation of mitochondrion organization,peroxisome fission,regulation of protein oligomerization,synaptic vesicle recycling via endosome,positive regulation of apoptotic process,m…
BKO / BWT	P07724	P07724	-1.69586	1.69586	1.86081e-24	1.02733e-23	204	P07724	Alb	Serum albumin	ALBU_MOUSE	24	-69.1329	0.308671	BKO	BWT	extracellular region,extracellular space,nucleus,cytoplasm,endoplasmic reticulum,Golgi apparatus,myelin sheath,protein complex,extracellular exosome,blood microparticle	DNA binding,fatty acid binding,drug binding,toxic substance binding,pyridoxal phosphate binding,identical protein binding,metal ion binding,chaperone binding,oxygen binding	retina homeostasis,transport,cellular response to starvation,hemolysis by symbiont of host erythrocytes,negative regulation of apoptotic process,maintenance of mitochondrion location
BKO / BWT	Q9Z1Z0	Q9Z1Z0	0.398764	0.398764	2.79367e-22	1.35326e-21	263	Q9Z1Z0	Uso1	General vesicular transport factor p115	USO1_MOUSE	29	31.8378	1.31838	BKO	BWT	Golgi membrane,fibrillar center,endoplasmic reticulum,Golgi apparatus,Golgi stack,cytosol,ER to Golgi transport vesicle membrane,membrane,perinuclear region of cytoplasm	RNA binding,protein binding,protein transporter activity,cadherin binding	intracellular protein transport,ER to Golgi vesicle-mediated transport,Golgi organization,transcytosis,Golgi vesicle docking,vesicle fusion with Golgi apparatus,membrane fusion
BKO / BWT	Q99JY0	Q99JY0	-1.17128	1.17128	1.81116e-21	8.36184e-21	364	Q99JY0	Hadhb	Trifunctional enzyme subunit beta, mitochondrial	ECHB_MOUSE	31	-55.5974	0.444026	BKO	BWT	mitochondrion,mitochondrial outer membrane,mitochondrial inner membrane,endoplasmic reticulum,mitochondrial fatty acid beta-oxidation multienzyme complex,mitochondrial nucleoid,extracellular exosome	RNA binding,acetyl-CoA C-acyltransferase activity,long-chain-3-hydroxyacyl-CoA dehydrogenase activity	fatty acid beta-oxidation
BKO / BWT	Q99104	Q99104	0.481934	0.481934	3.02143e-21	1.37527e-20	271	Q99104	Myo5a	Unconventional myosin-Va	MYO5A_MOUSE	37	39.6615	1.39662	BKO	BWT	ruffle,photoreceptor outer segment,cytoplasm,Golgi apparatus,cytosol,intermediate filament,membrane,myosin complex,unconventional myosin complex,secretory granule,filopodium tip,insulin-responsive compartment,melanosome,actomyosin,neuronal cell body,extracellular exosome,lysosome,early endosome,late endosome,peroxisome,endoplasmic reticulum,actin filament,vesicle,microtubule plus-end,recycling en…	microfilament motor activity,RNA binding,motor activity,actin binding,calcium ion binding,protein binding,calmodulin binding,ATP binding,Rab GTPase binding,disordered domain specific binding	melanin metabolic process,transport,exocytosis,post-Golgi vesicle-mediated transport,chemical synaptic transmission,visual perception,vesicle-mediated transport,actin filament-based movement,vesicle transport along actin filament,insulin secretion,melanocyte differentiation,regulation of inositol 1,4,5-trisphosphate-sensitive calcium-release channel activity,locomotion involved in locomotory beha…
BKO / BWT	Q99LX0	Q99LX0	-1.30161	1.30161	2.23004e-20	9.60835e-20	212	Q99LX0	Park7	Protein deglycase DJ-1	PARK7_MOUSE	15	-59.4326	0.405674	BKO	BWT	chromatin,nucleus,cytoplasm,mitochondrion,mitochondrial intermembrane space,mitochondrial matrix,endoplasmic reticulum,cytosol,plasma membrane,cell-cell adherens junction,PML body,neuron projection,cell body,membrane raft,perinuclear region of cytoplasm,extracellular exosome,presynapse,mitochondrial respiratory chain complex I	transcription coactivator activity,RNA binding,mRNA binding,receptor binding,copper ion binding,protein binding,transcription factor binding,peptidase activity,superoxide dismutase copper chaperone activity,oxidoreductase activity, acting on peroxide as acceptor,enzyme binding,kinase binding,cytokine binding,tyrosine 3-monooxygenase activator activity,L-dopa decarboxylase activator activity,prote…	negative regulation of protein phosphorylation,synaptic transmission, dopaminergic,positive regulation of acute inflammatory response to antigenic stimulus,negative regulation of protein kinase activity,proteolysis,protein deglycosylation,autophagy,inflammatory response,mitochondrion organization,single fertilization,cell proliferation,adult locomotory behavior,detoxification of copper ion,positi…
BKO / BWT	E9PZQ0	E9PZQ0	-3.33925	3.33925	1.2758e-19	5.22924e-19	166	E9PZQ0	Ryr1	Ryanodine receptor 1	RYR1_MOUSE	168	-90.1194	0.0988062	BKO	BWT	cytoplasm,smooth endoplasmic reticulum,plasma membrane,cell cortex,terminal cisterna,membrane,sarcoplasmic reticulum,junctional membrane complex,T-tubule,integral component of organelle membrane,I band,sarcoplasmic reticulum membrane,protein complex,extracellular exosome,ryanodine receptor complex	protease binding,ryanodine-sensitive calcium-release channel activity,voltage-gated calcium channel activity,calcium channel activity,calcium ion binding,protein binding,calmodulin binding,ATP binding,enzyme binding,calcium-induced calcium release activity	response to hypoxia,outflow tract morphogenesis,calcium ion transport,muscle contraction,regulation of muscle contraction,release of sequestered calcium ion into cytosol by sarcoplasmic reticulum,skin development,ossification involved in bone maturation,skeletal muscle fiber development,release of sequestered calcium ion into cytosol,protein homotetramerization,cellular response to calcium ion,ce…
BKO / BWT	Q6P5E4	Q6P5E4	-0.599721	0.599721	5.1044e-18	1.89313e-17	401	Q6P5E4	Uggt1	UDP-glucose:glycoprotein glucosyltransferase 1	UGGG1_MOUSE	42	-34.0118	0.659882	BKO	BWT	endoplasmic reticulum,endoplasmic reticulum lumen,endoplasmic reticulum-Golgi intermediate compartment,protein complex,extracellular exosome	UDP-glucose:glycoprotein glucosyltransferase activity,protein binding,unfolded protein binding	protein N-linked glycosylation via asparagine,endoplasmic reticulum unfolded protein response,'de novo' posttranslational protein folding,ER-associated misfolded protein catabolic process,UDP-glucosylation
BKO / BWT	P08113	P08113	0.289786	0.289786	9.54711e-16	2.98598e-15	660	P08113	Hsp90b1	Endoplasmin	ENPL_MOUSE	49	22.2459	1.22246	BKO	BWT	extracellular region,nucleus,endoplasmic reticulum,endoplasmic reticulum lumen,endoplasmic reticulum membrane,cytosol,plasma membrane,focal adhesion,membrane,midbody,extracellular matrix,endoplasmic reticulum chaperone complex,melanosome,perinuclear region of cytoplasm,extracellular exosome	RNA binding,protein binding,ATP binding,protein phosphatase binding,virion binding,low-density lipoprotein particle receptor binding,unfolded protein binding	response to hypoxia,protein folding,receptor-mediated endocytosis,ER-associated ubiquitin-dependent protein catabolic process,retrograde protein transport, ER to cytosol,actin rod assembly,negative regulation of apoptotic process,regulation of phosphoprotein phosphatase activity,cellular response to ATP
BKO / BWT	O54724	O54724	-2.17939	2.17939	1.68554e-14	4.76611e-14	198	O54724	Ptrf	Polymerase I and transcript release factor	PTRF_MOUSE	17	-77.9231	0.220769	BKO	BWT	nucleus,cytoplasm,mitochondrion,endoplasmic reticulum,cytosol,plasma membrane,caveola,intracellular membrane-bounded organelle,protein complex,membrane raft	RNA binding,protein binding,rRNA primary transcript binding	regulation of transcription, DNA-templated,transcription initiation from RNA polymerase I promoter,termination of RNA polymerase I transcription,rRNA transcription,positive regulation of cell motility
BKO / BWT	P11881	P11881	0.244708	0.244708	7.02933e-14	1.884e-13	572	P11881	Itpr1	Inositol 1,4,5-trisphosphate receptor type 1	ITPR1_MOUSE	72	18.4853	1.18485	BKO	BWT	nuclear envelope,nuclear inner membrane,nucleolus,cytoplasm,endoplasmic reticulum,endoplasmic reticulum membrane,plasma membrane,calcineurin complex,postsynaptic density,membrane,integral component of membrane,sarcoplasmic reticulum,transport vesicle membrane,platelet dense granule membrane,platelet dense tubular network,protein complex,perinuclear region of cytoplasm	inositol 1,4,5-trisphosphate-sensitive calcium-release channel activity,calcium ion binding,protein binding,calcium-release channel activity,calcium channel inhibitor activity,phosphatidylinositol binding	response to hypoxia,calcium ion transport,post-embryonic development,endoplasmic reticulum calcium ion homeostasis,epithelial fluid transport,inositol phosphate-mediated signaling,negative regulation of calcium-mediated signaling,voluntary musculoskeletal movement,release of sequestered calcium ion into cytosol,regulation of molecular function,intrinsic apoptotic signaling pathway in response to …
BKO / BWT	P23953	P23953	-0.824437	0.824437	1.20396e-13	3.16695e-13	176	P23953	Ces1c	Carboxylesterase 1C	EST1C_MOUSE	18	-43.5297	0.564703	BKO	BWT	extracellular space,endoplasmic reticulum lumen	hydrolase activity, acting on ester bonds,carboxylic ester hydrolase activity
BKO / BWT	P27773	P27773	0.452344	0.452344	2.82828e-13	7.21101e-13	349	P27773	Pdia3	Protein disulfide-isomerase A3	PDIA3_MOUSE	32	36.8262	1.36826	BKO	BWT	extracellular space,nucleus,endoplasmic reticulum,endoplasmic reticulum lumen,focal adhesion,cell surface,melanosome,myelin sheath,extracellular exosome	RNA binding,protein disulfide isomerase activity,protein binding,peptide disulfide oxidoreductase activity	antigen processing and presentation of peptide antigen via MHC class I,protein folding,response to endoplasmic reticulum stress,cell redox homeostasis,oxidation-reduction process,positive regulation of extrinsic apoptotic signaling pathway
BKO / BWT	O08795	O08795	0.451654	0.451654	5.47318e-13	1.35847e-12	233	O08795	Prkcsh	Glucosidase 2 subunit beta	GLU2B_MOUSE	21	36.7607	1.36761	BKO	BWT	endoplasmic reticulum	RNA binding,protein kinase C binding,calcium ion binding,protein binding,ion channel binding,phosphoprotein binding	in utero embryonic development,liver development,N-glycan processing,nitrogen compound metabolic process,negative regulation of neuron projection development,protein heterooligomerization,renal system development
BKO / BWT	P22599	P22599	-1.1732	1.1732	8.40095e-13	2.03898e-12	135	P22599	Serpina1b	Alpha-1-antitrypsin 1-2	A1AT2_MOUSE	9	-55.6564	0.443436	BKO	BWT	extracellular region,extracellular space,endoplasmic reticulum,Golgi apparatus,intracellular membrane-bounded organelle,extracellular exosome	glycoprotein binding,protease binding,serine-type endopeptidase inhibitor activity,protein binding,identical protein binding	in utero embryonic development,protein N-linked glycosylation,acute-phase response,negative regulation of endopeptidase activity,response to cytokine,response to peptide hormone
BKO / BWT	Q01853	Q01853	0.195051	0.195051	2.09466e-12	4.89373e-12	1340	Q01853	Vcp	Transitional endoplasmic reticulum ATPase	TERA_MOUSE	79	14.4765	1.14476	BKO	BWT	proteasome complex,nucleus,nucleoplasm,endoplasmic reticulum,endoplasmic reticulum membrane,lipid particle,cytosol,VCP-NPL4-UFD1 AAA ATPase complex,site of double-strand break,Derlin-1 retrotranslocation complex,myelin sheath,protein complex,perinuclear region of cytoplasm,extracellular exosome,ATPase complex,VCP-NSFL1C complex	RNA binding,protein binding,ATP binding,lipid binding,ATPase activity,protein phosphatase binding,protein domain specific binding,polyubiquitin binding,ubiquitin protein ligase binding,deubiquitinase activator activity,K48-linked polyubiquitin binding,MHC class I protein binding,identical protein binding,ADP binding,ubiquitin-like protein ligase binding,BAT3 complex binding,ubiquitin-specific pro…	double-strand break repair,ubiquitin-dependent protein catabolic process,NADH metabolic process,ER to Golgi vesicle-mediated transport,autophagy,activation of cysteine-type endopeptidase activity involved in apoptotic process,cellular response to DNA damage stimulus,proteasomal protein catabolic process,positive regulation of mitochondrial membrane potential,macroautophagy,protein ubiquitination,…
BKO / BWT	Q80WJ7	Q80WJ7	0.44265	0.44265	2.12439e-12	4.95521e-12	98	Q80WJ7	Mtdh	Protein LYRIC	LYRIC_MOUSE	12	35.9098	1.3591	BKO	BWT	fibrillar center,nucleus,nucleolus,cytoplasm,endoplasmic reticulum,endoplasmic reticulum membrane,bicellular tight junction,integral component of membrane,apical plasma membrane,nuclear body,nuclear membrane,intercellular canaliculus,perinuclear region of cytoplasm	RNA polymerase II transcription factor binding,transcription coactivator activity,RNA binding,double-stranded RNA binding,protein binding,NF-kappaB binding	negative regulation of transcription from RNA polymerase II promoter,positive regulation of autophagy,lipopolysaccharide-mediated signaling pathway,negative regulation of apoptotic process,positive regulation of I-kappaB kinase/NF-kappaB signaling,positive regulation of angiogenesis,positive regulation of NF-kappaB transcription factor activity,positive regulation of protein kinase B signaling,bi…
BKO / BWT	Q9JKR6	Q9JKR6	0.318718	0.318718	3.46919e-12	7.94207e-12	507	Q9JKR6	Hyou1	Hypoxia up-regulated protein 1	HYOU1_MOUSE	46	24.7222	1.24722	BKO	BWT	extracellular region,endoplasmic reticulum lumen,focal adhesion,membrane,endoplasmic reticulum chaperone complex,extracellular exosome	ATP binding	response to ischemia,ER to Golgi vesicle-mediated transport,receptor-mediated endocytosis,response to endoplasmic reticulum stress,negative regulation of apoptotic process,cellular response to hypoxia,negative regulation of hypoxia-induced intrinsic apoptotic signaling pathway,negative regulation of endoplasmic reticulum stress-induced neuron intrinsic apoptotic signaling pathway
BKO / BWT	P08003	P08003	0.542307	0.542307	1.18939e-11	2.59309e-11	229	P08003	Pdia4	Protein disulfide-isomerase A4	PDIA4_MOUSE	25	45.6299	1.4563	BKO	BWT	extracellular space,endoplasmic reticulum,endoplasmic reticulum lumen,cell surface,endoplasmic reticulum chaperone complex,melanosome	RNA binding,protein disulfide isomerase activity,peptide disulfide oxidoreductase activity	protein folding,response to endoplasmic reticulum stress,cell redox homeostasis,oxidation-reduction process,chaperone-mediated protein folding
BKO / BWT	Q8R180	Q8R180	0.53974	0.53974	3.34717e-11	6.9554e-11	155	Q8R180	Ero1a	ERO1-like protein alpha	ERO1A_MOUSE	19	45.371	1.45371	BKO	BWT	endoplasmic reticulum,endoplasmic reticulum membrane,membrane,integral component of endoplasmic reticulum membrane,dendrite	protein disulfide isomerase activity,protein disulfide oxidoreductase activity,oxidoreductase activity,oxidoreductase activity, acting on a sulfur group of donors, disulfide as acceptor	protein folding,cellular protein modification process,animal organ senescence,4-hydroxyproline metabolic process,protein maturation by protein folding,extracellular matrix organization,endoplasmic reticulum unfolded protein response,protein folding in endoplasmic reticulum,response to endoplasmic reticulum stress,cell redox homeostasis,brown fat cell differentiation,chaperone mediated protein fol…
BKO / BWT	P70302	P70302	-0.970353	0.970353	4.98933e-11	1.02071e-10	397	P70302	Stim1	Stromal interaction molecule 1	STIM1_MOUSE	34	-48.9619	0.510381	BKO	BWT	endoplasmic reticulum,microtubule,plasma membrane,integral component of plasma membrane,integral component of endoplasmic reticulum membrane,growth cone,cortical endoplasmic reticulum,sarcoplasmic reticulum membrane,protein complex	protease binding,calcium channel regulator activity,calcium ion binding,protein binding,store-operated calcium channel activity,identical protein binding,microtubule plus-end binding	store-operated calcium entry,detection of calcium ion,cation transport,cellular calcium ion homeostasis,myotube differentiation,activation of store-operated calcium channel activity,regulation of calcium ion transport,enamel mineralization,calcium ion transmembrane transport,regulation of store-operated calcium entry
BKO / BWT	P55302	P55302	0.53854	0.53854	7.13508e-10	1.27982e-09	271	P55302	Lrpap1	Alpha-2-macroglobulin receptor-associated protein	AMRP_MOUSE	17	45.2502	1.4525	BKO	BWT	extracellular region,endosome,endoplasmic reticulum,endoplasmic reticulum-Golgi intermediate compartment,Golgi apparatus,Golgi lumen,cis-Golgi network,plasma membrane,cell surface,endosome lumen,rough endoplasmic reticulum lumen	heparin binding,lipase binding,receptor antagonist activity,low-density lipoprotein particle receptor binding,very-low-density lipoprotein particle receptor binding	negative regulation of very-low-density lipoprotein particle clearance,negative regulation of protein binding,transcytosis,regulation of receptor-mediated endocytosis,extracellular negative regulation of signal transduction,negative regulation of beta-amyloid clearance
BKO / BWT	Q6ZWV3	Q6ZWV3	0.242696	0.242696	9.04424e-10	1.60296e-09	136	Q6ZWV3	Rpl10	60S ribosomal protein L10	RL10_MOUSE	11	18.3202	1.1832	BKO	BWT	nucleus,cytoplasm,endoplasmic reticulum,membrane,cytosolic large ribosomal subunit,protein complex,smooth endoplasmic reticulum	RNA binding,structural constituent of ribosome	ribosomal large subunit assembly,negative regulation of transcription from RNA polymerase II promoter,translation,negative regulation of apoptotic process,liver regeneration
BKO / BWT	P09103	P09103	-1.03954	1.03954	1.72309e-09	2.96877e-09	192	P09103	P4hb	Protein disulfide-isomerase	PDIA1_MOUSE	18	-51.3518	0.486482	BKO	BWT	endoplasmic reticulum,endoplasmic reticulum lumen,endoplasmic reticulum-Golgi intermediate compartment,focal adhesion,external side of plasma membrane,procollagen-proline 4-dioxygenase complex,extracellular matrix,endoplasmic reticulum chaperone complex,melanosome,extracellular exosome	RNA binding,protein disulfide isomerase activity,integrin binding,protein binding,peptide disulfide oxidoreductase activity,enzyme binding,protein heterodimerization activity,procollagen-proline 4-dioxygenase activity,peptidyl-proline 4-dioxygenase activity	protein folding,peptidyl-proline hydroxylation to 4-hydroxy-L-proline,response to endoplasmic reticulum stress,cell redox homeostasis,positive regulation of viral entry into host cell,oxidation-reduction process,cellular response to hypoxia,regulation of oxidative stress-induced intrinsic apoptotic signaling pathway
BKO / BWT	Q8BI84	Q8BI84	0.0774566	0.0774566	2.68468e-09	4.52223e-09	424	Q8BI84	Mia3	Melanoma inhibitory activity protein 3	MIA3_MOUSE	44	5.51562	1.05516	BKO	BWT	Golgi membrane,endoplasmic reticulum membrane,membrane,integral component of membrane,endoplasmic reticulum exit site	lipoprotein transporter activity	chondrocyte development,positive regulation of leukocyte migration,exocytosis,ER to Golgi vesicle-mediated transport,negative regulation of cell adhesion,protein transport,collagen fibril organization,negative regulation of cell migration,positive regulation of bone mineralization,wound healing,lipoprotein transport,cargo loading into COPII-coated vesicle
BKO / BWT	Q99PL5	Q99PL5	0.266914	0.266914	3.72581e-09	6.15808e-09	93	Q99PL5	Rrbp1	Ribosome-binding protein 1	RRBP1_MOUSE	17	20.3231	1.20323	BKO	BWT	ribosome,integral component of endoplasmic reticulum membrane	receptor activity,protein binding	translation,signal transduction,protein transport
BKO / BWT	Q8BP92	Q8BP92	0.586297	0.586297	8.66054e-09	1.37659e-08	180	Q8BP92	Rcn2	Reticulocalbin-2	RCN2_MOUSE	15	50.1388	1.50139	BKO	BWT	nucleolus,endoplasmic reticulum,endoplasmic reticulum lumen	calcium ion binding,protein binding
BKO / BWT	Q61576	Q61576	0.793314	0.793314	2.07656e-08	3.16137e-08	24	Q61576	Fkbp10	Peptidyl-prolyl cis-trans isomerase FKBP10	FKB10_MOUSE	4	73.3051	1.73305	BKO	BWT	nucleolus,cytoplasm,endoplasmic reticulum lumen	peptidyl-prolyl cis-trans isomerase activity,calcium ion binding,protein binding,FK506 binding	histone peptidyl-prolyl isomerization,chaperone-mediated protein folding
BKO / BWT	Q64444	Q64444	0.185515	0.185515	2.0775e-08	3.16198e-08	60	Q64444	Ca4	Carbonic anhydrase 4	CAH4_MOUSE	6	13.7223	1.13722	BKO	BWT	rough endoplasmic reticulum,endoplasmic reticulum-Golgi intermediate compartment,Golgi apparatus,trans-Golgi network,plasma membrane,cell surface,membrane,apical plasma membrane,transport vesicle membrane,secretory granule membrane,anchored component of external side of plasma membrane,brush border membrane,anchored component of plasma membrane,perinuclear region of cytoplasm,extracellular exosome	carbonate dehydratase activity,protein binding,zinc ion binding	one-carbon metabolic process,regulation of pH,carbon dioxide transport,bicarbonate transport
BKO / BWT	Q811D0	Q811D0	-7.13056	7.13056	4.57882e-08	6.68354e-08	193	Q811D0	Dlg1	Disks large homolog 1	DLG1_MOUSE	25	-99.2863	0.00713655	BKO	BWT	immunological synapse,basal lamina,nucleus,cytoplasm,endoplasmic reticulum,endoplasmic reticulum membrane,Golgi apparatus,cytosol,microtubule,plasma membrane,microvillus,cell-cell junction,cell-cell adherens junction,bicellular tight junction,cytoplasmic side of plasma membrane,postsynaptic density,basolateral plasma membrane,lateral plasma membrane,cell junction,cell projection membrane,neuromus…	guanylate kinase activity,protein binding,protein C-terminus binding,potassium channel regulator activity,kinase binding,protein kinase binding,phosphatase binding,mitogen-activated protein kinase kinase binding,protein complex scaffold,ionotropic glutamate receptor binding,ion channel binding,cadherin binding,L27 domain binding	negative regulation of transcription from RNA polymerase II promoter,ureteric bud development,branching involved in ureteric bud morphogenesis,immunological synapse formation,endothelial cell proliferation,lens development in camera-type eye,T cell cytokine production,actin filament organization,chemical synaptic transmission,protein localization,positive regulation of cell proliferation,regulati…
BKO / BWT	P21981	P21981	-1.06356	1.06356	1.65924e-07	2.23024e-07	74	P21981	Tgm2	Protein-glutamine gamma-glutamyltransferase 2	TGM2_MOUSE	9	-52.155	0.47845	BKO	BWT	proteinaceous extracellular matrix,cytoplasm,mitochondrion,endoplasmic reticulum,cytosol,focal adhesion,membrane,extracellular matrix,intrinsic component of plasma membrane,extracellular exosome	protein-glutamine gamma-glutamyltransferase activity,calcium ion binding,GTP binding,transaminase activity,protein domain specific binding	blood vessel remodeling,G-protein coupled receptor signaling pathway,phospholipase C-activating G-protein coupled receptor signaling pathway,peptide cross-linking,isopeptide cross-linking via N6-(L-isoglutamyl)-L-lysine,negative regulation of endoplasmic reticulum calcium ion concentration,positive regulation of apoptotic process,positive regulation of I-kappaB kinase/NF-kappaB signaling,apoptoti…
BKO / BWT	Q91YQ5	Q91YQ5	-0.512458	0.512458	3.1565e-07	4.08215e-07	453	Q91YQ5	Rpn1	Dolichyl-diphosphooligosaccharide--protein glycosyltransferase subunit 1	RPN1_MOUSE	35	-29.8973	0.701027	BKO	BWT	endoplasmic reticulum,endoplasmic reticulum membrane,rough endoplasmic reticulum,cytosol,oligosaccharyltransferase complex,membrane,integral component of membrane,extracellular matrix,melanosome	RNA binding,dolichyl-diphosphooligosaccharide-protein glycotransferase activity	protein N-linked glycosylation via asparagine
BKO / BWT	E9Q401	E9Q401	-2.08997	2.08997	3.76944e-07	4.83074e-07	229	E9Q401	Ryr2	Ryanodine receptor 2	RYR2_MOUSE	33	-76.5115	0.234885	BKO	BWT	smooth endoplasmic reticulum,plasma membrane,membrane,integral component of membrane,sarcoplasmic reticulum,sarcomere,Z disc,sarcoplasmic reticulum membrane,calcium channel complex,protein complex,extracellular exosome	ryanodine-sensitive calcium-release channel activity,calcium channel activity,calcium ion binding,protein binding,calmodulin binding,calcium-release channel activity,enzyme binding,protein kinase binding,protein kinase A catalytic subunit binding,protein kinase A regulatory subunit binding,identical protein binding,protein self-association,suramin binding,calcium-induced calcium release activity,…	response to hypoxia,regulation of heart rate,embryonic heart tube morphogenesis,left ventricular cardiac muscle tissue morphogenesis,cardiac muscle hypertrophy,detection of calcium ion,calcium ion transport,cellular calcium ion homeostasis,positive regulation of heart rate,regulation of cardiac muscle contraction by regulation of the release of sequestered calcium ion,regulation of cardiac muscle…
BKO / BWT	Q8VCT4	Q8VCT4	-3.46968	3.46968	5.52482e-07	6.93198e-07	32	Q8VCT4	Ces1d	Carboxylesterase 1D	CES1D_MOUSE	21	-90.9734	0.0902658	BKO	BWT	endoplasmic reticulum,endoplasmic reticulum lumen,lipid particle,cytosol	sterol esterase activity,triglyceride lipase activity,fatty-acyl-ethyl-ester synthase activity,carboxylic ester hydrolase activity	acyl-CoA metabolic process,cholesterol biosynthetic process,response to toxic substance,lipid catabolic process,short-chain fatty acid catabolic process,epithelial cell differentiation,very-low-density lipoprotein particle assembly,acylglycerol catabolic process,medium-chain fatty acid metabolic process
BKO / BWT	P97449	P97449	-0.720782	0.720782	5.71574e-07	7.15145e-07	161	P97449	Anpep	Aminopeptidase N	AMPN_MOUSE	19	-39.3231	0.606769	BKO	BWT	extracellular space,nucleus,cytoplasm,lysosomal membrane,endoplasmic reticulum-Golgi intermediate compartment,plasma membrane,external side of plasma membrane,integral component of membrane,extracellular exosome	zinc ion binding,peptide binding,metalloaminopeptidase activity	angiogenesis,proteolysis,signal transduction,cell-cell signaling,regulation of blood pressure,cell differentiation,peptide catabolic process
BKO / BWT	Q62108	Q62108	-0.501575	0.501575	5.8532e-07	7.31556e-07	192	Q62108	Dlg4	Disks large homolog 4	DLG4_MOUSE	23	-29.3665	0.706335	BKO	BWT	cytoplasm,endoplasmic reticulum,plasma membrane,synaptic vesicle,postsynaptic density,membrane,basolateral plasma membrane,cell junction,dendrite,cortical cytoskeleton,extrinsic component of cytoplasmic side of plasma membrane,AMPA glutamate receptor complex,dendrite cytoplasm,dendritic spine,juxtaparanode region of axon,cerebellar mossy fiber,neuron projection terminus,neuron spine,synapse,posts…	guanylate kinase activity,structural molecule activity,protein binding,protein C-terminus binding,kinase binding,protein phosphatase binding,PDZ domain binding,beta-1 adrenergic receptor binding,D1 dopamine receptor binding,P2Y1 nucleotide receptor binding,protein complex binding,acetylcholine receptor binding,ionotropic glutamate receptor binding,neurexin family protein binding,neuroligin family…	negative regulation of receptor internalization,protein complex assembly,positive regulation of cytosolic calcium ion concentration,locomotory behavior,synaptic vesicle maturation,social behavior,protein localization to synapse,locomotory exploration behavior,response to cocaine,receptor clustering,establishment of protein localization,establishment or maintenance of epithelial cell apical/basal …
BKO / BWT	Q8C0L0	Q8C0L0	-0.432109	0.432109	7.84506e-07	9.65137e-07	150	Q8C0L0	Tmx4	Thioredoxin-related transmembrane protein 4	TMX4_MOUSE	13	-25.8823	0.741177	BKO	BWT	endoplasmic reticulum,integral component of membrane	protein disulfide isomerase activity	protein folding,response to endoplasmic reticulum stress,cell redox homeostasis,oxidation-reduction process
BKO / BWT	Q9Z1T2	Q9Z1T2	-3.55329	3.55329	9.14209e-07	1.11385e-06	53	Q9Z1T2	Thbs4	Thrombospondin-4	TSP4_MOUSE	16	-91.4817	0.0851831	BKO	BWT	basement membrane,extracellular space,endoplasmic reticulum,sarcoplasmic reticulum,extracellular matrix,extracellular exosome	integrin binding,calcium ion binding,protein binding,growth factor activity,heparin binding	positive regulation of endothelial cell proliferation,response to unfolded protein,negative regulation of angiogenesis,regulation of tissue remodeling,response to endoplasmic reticulum stress,behavioral response to pain,tissue remodeling,positive regulation of peptidyl-tyrosine phosphorylation,myoblast migration,positive regulation of cell division,endothelial cell-cell adhesion,positive regulati…
BKO / BWT	Q9D1D4	Q9D1D4	-0.721669	0.721669	9.24524e-07	1.12383e-06	94	Q9D1D4	Tmed10	Transmembrane emp24 domain-containing protein 10	TMEDA_MOUSE	7	-39.3605	0.606395	BKO	BWT	Golgi membrane,endoplasmic reticulum,endoplasmic reticulum membrane,endoplasmic reticulum-Golgi intermediate compartment,Golgi apparatus,cis-Golgi network,plasma membrane,integral component of membrane,COPI-coated vesicle,trans-Golgi network transport vesicle,transport vesicle membrane,secretory granule membrane,endoplasmic reticulum-Golgi intermediate compartment membrane,melanosome,zymogen gran…	syntaxin binding,protein complex binding	kidney development,intracellular protein transport,retrograde vesicle-mediated transport, Golgi to ER,Golgi organization,COPI-coated vesicle budding,response to alkaloid,regulated exocytosis,vesicle targeting, to, from or within Golgi,protein oligomerization,regulation of beta-amyloid formation
BKO / BWT	P12023	P12023	0.872714	0.872714	9.4351e-07	1.14408e-06	264	P12023	App	Amyloid beta A4 protein	A4_MOUSE	24	83.1105	1.8311	BKO	BWT	extracellular space,nuclear envelope lumen,cytoplasm,endosome,smooth endoplasmic reticulum,rough endoplasmic reticulum,Golgi apparatus,plasma membrane,clathrin-coated pit,cell-cell junction,cell surface,membrane,integral component of membrane,ER to Golgi transport vesicle,axon,cytoplasmic vesicle,neuromuscular junction,ciliary rootlet,neuron projection,terminal bouton,dendritic spine,dendritic sh…	DNA binding,serine-type endopeptidase inhibitor activity,receptor binding,protein binding,heparin binding,peptidase activator activity,enzyme binding,identical protein binding,transition metal ion binding,PTB domain binding,growth factor receptor binding	positive regulation of protein phosphorylation,suckling behavior,astrocyte activation involved in immune response,mRNA polyadenylation,regulation of translation,protein phosphorylation,cellular copper ion homeostasis,endocytosis,response to oxidative stress,cell adhesion,regulation of epidermal growth factor-activated receptor activity,Notch signaling pathway,axonogenesis,learning or memory,memor…
BKO / BWT	O70423	O70423	-1.59229	1.59229	1.08043e-06	1.30028e-06	79	O70423	Aoc3	Membrane primary amine oxidase	AOC3_MOUSE	17	-66.8355	0.331645	BKO	BWT	cytoplasm,early endosome,endoplasmic reticulum,Golgi apparatus,plasma membrane,microvillus,cell surface,integral component of membrane	copper ion binding,calcium ion binding,primary amine oxidase activity,protein heterodimerization activity,quinone binding,tryptamine:oxygen oxidoreductase (deaminating) activity,aminoacetone:oxygen oxidoreductase(deaminating) activity,aliphatic-amine oxidase activity,phenethylamine:oxygen oxidoreductase (deaminating) activity	cell adhesion,amine metabolic process,response to antibiotic,oxidation-reduction process,negative regulation of primary amine oxidase activity
BKO / BWT	Q9WU78	Q9WU78	0.186569	0.186569	1.53438e-06	1.80362e-06	346	Q9WU78	Pdcd6ip	Programmed cell death 6-interacting protein	PDC6I_MOUSE	29	13.8054	1.13805	BKO	BWT	immunological synapse,microtubule organizing center,cytosol,bicellular tight junction,focal adhesion,membrane,melanosome,actomyosin,myelin sheath,extracellular exosome,endoplasmic reticulum exit site,Flemming body,extracellular vesicle	protein binding,proteinase activated receptor binding,protein homodimerization activity,protein dimerization activity,calcium-dependent protein binding	mitotic cytokinesis,actomyosin contractile ring assembly,cell separation after cytokinesis,apoptotic process,regulation of centrosome duplication,protein transport,viral budding via host ESCRT complex,maintenance of epithelial cell apical/basal polarity,viral budding,protein homooligomerization,bicellular tight junction assembly,regulation of membrane permeability,ubiquitin-independent protein ca…
BKO / BWT	Q80Y98	Q80Y98	0.582209	0.582209	1.60613e-06	1.88148e-06	52	Q80Y98	Ddhd2	Phospholipase DDHD2	DDHD2_MOUSE	9	49.714	1.49714	BKO	BWT	endoplasmic reticulum-Golgi intermediate compartment,Golgi apparatus,microtubule organizing center,cytosol,membrane,ER to Golgi transport vesicle	phospholipase activity,triglyceride lipase activity,metal ion binding	ER to Golgi vesicle-mediated transport,locomotory behavior,visual learning,triglyceride catabolic process,lipid particle organization,positive regulation of mitochondrial fission
BKO / BWT	O35381	O35381	0.223443	0.223443	2.22296e-06	2.5546e-06	157	O35381	Anp32a	Acidic leucine-rich nuclear phosphoprotein 32 family member A	AN32A_MOUSE	12	16.7516	1.16752	BKO	BWT	nucleus,cytoplasm,endoplasmic reticulum,nuclear matrix,host cell,perinuclear region of cytoplasm	protein binding,histone binding	transcription, DNA-templated,regulation of transcription, DNA-templated,nucleocytoplasmic transport,regulation of apoptotic process,nucleosome assembly,histone exchange
BKO / BWT	P70168	P70168	0.387711	0.387711	2.26873e-06	2.60205e-06	195	P70168	Kpnb1	Importin subunit beta-1	IMB1_MOUSE	19	30.8316	1.30832	BKO	BWT	nuclear envelope,nucleoplasm,cytoplasm,cytosol,membrane,nuclear membrane,nuclear periphery,protein complex,extracellular exosome,endoplasmic reticulum tubular network	RNA binding,protein binding,nuclear localization sequence binding,Ran GTPase binding,protein transporter activity,enzyme binding,protein domain specific binding,Hsp90 protein binding	protein import into nucleus, translocation,protein import into nucleus,NLS-bearing protein import into nucleus,ribosomal protein import into nucleus,mitotic chromosome movement towards spindle pole,mitotic metaphase plate congression,astral microtubule organization,Ran protein signal transduction,establishment of mitotic spindle localization,establishment of protein localization,mitotic spindle a…
BKO / BWT	Q9DBH5	Q9DBH5	-0.653119	0.653119	2.97533e-06	3.34833e-06	56	Q9DBH5	Lman2	Vesicular integral-membrane protein VIP36	LMAN2_MOUSE	6	-36.4096	0.635904	BKO	BWT	Golgi membrane,extracellular space,endoplasmic reticulum-Golgi intermediate compartment,Golgi apparatus,integral component of plasma membrane,cell surface,extracellular exosome	glycoprotein binding,mannose binding,carbohydrate binding,heat shock protein binding,metal ion binding	retrograde vesicle-mediated transport, Golgi to ER,protein transport,positive regulation of phagocytosis
BKO / BWT	Q9R0P9	Q9R0P9	0.227055	0.227055	3.18499e-06	3.56219e-06	188	Q9R0P9	Uchl1	Ubiquitin carboxyl-terminal hydrolase isozyme L1	UCHL1_MOUSE	15	17.0443	1.17044	BKO	BWT	nucleoplasm,cytoplasm,endoplasmic reticulum membrane,cytosol,axon,neuronal cell body,myelin sheath,neuron projection terminus,extracellular exosome,axon cytoplasm,plasma membrane	cysteine-type endopeptidase activity,thiol-dependent ubiquitin-specific protease activity,omega peptidase activity,ligase activity,ubiquitin protein ligase binding,alpha-2A adrenergic receptor binding,ubiquitin binding	response to ischemia,ubiquitin-dependent protein catabolic process,axonogenesis,axon target recognition,adult walking behavior,cell proliferation,protein deubiquitination,sensory perception of pain,axonal transport of mitochondrion,eating behavior,negative regulation of MAP kinase activity,muscle fiber development,neuromuscular process
BKO / BWT	P19324	P19324	-0.679311	0.679311	3.3736e-06	3.76298e-06	222	P19324	Serpinh1	Serpin H1	SERPH_MOUSE	23	-37.5536	0.624464	BKO	BWT	cytoplasm,endoplasmic reticulum,endoplasmic reticulum lumen,endoplasmic reticulum-Golgi intermediate compartment,membrane raft,extracellular exosome,extracellular space	RNA binding,serine-type endopeptidase inhibitor activity,protein binding,collagen binding,unfolded protein binding	chondrocyte development involved in endochondral bone morphogenesis,negative regulation of endopeptidase activity,collagen fibril organization,collagen biosynthetic process,protein maturation
BKO / BWT	Q0KL01	Q0KL01	0.133483	0.133483	4.46009e-06	4.87746e-06	122	Q0KL01	Ubxn2b	UBX domain-containing protein 2B	UBX2B_MOUSE	13	9.69387	1.09694	BKO	BWT	nucleus,endoplasmic reticulum,Golgi apparatus,cytosol	protein phosphatase regulator activity,ubiquitin binding	autophagosome assembly,Golgi organization,nuclear envelope reassembly,proteasome-mediated ubiquitin-dependent protein catabolic process,regulation of catalytic activity,membrane fusion
BKO / BWT	Q9ET80	Q9ET80	-2.47221	2.47221	4.98582e-06	5.4146e-06	41	Q9ET80	Jph1	Junctophilin-1	JPH1_MOUSE	20	-81.9785	0.180215	BKO	BWT	endoplasmic reticulum,endoplasmic reticulum membrane,plasma membrane,junctional sarcoplasmic reticulum membrane,integral component of membrane,sarcoplasmic reticulum,Z disc,junctional membrane complex	structural constituent of muscle	muscle organ development
BKO / BWT	Q8VDN2	Q8VDN2	0.376799	0.376799	5.08729e-06	5.51739e-06	430	Q8VDN2	Atp1a1	Sodium/potassium-transporting ATPase subunit alpha-1	AT1A1_MOUSE	34	29.8458	1.29846	BKO	BWT	endosome,endoplasmic reticulum,Golgi apparatus,plasma membrane,sodium:potassium-exchanging ATPase complex,caveola,postsynaptic density,intercalated disc,membrane,integral component of membrane,basolateral plasma membrane,apical plasma membrane,T-tubule,sarcolemma,myelin sheath,protein complex,extracellular exosome,extracellular vesicle	sodium:potassium-exchanging ATPase activity,protein binding,ATP binding,phosphatase activity,protein kinase binding,protein domain specific binding,ankyrin binding,potassium ion binding,sodium ion binding,ADP binding,phosphatidylinositol 3-kinase binding,chaperone binding,steroid hormone binding	regulation of the force of heart contraction,regulation of sodium ion transport,cellular sodium ion homeostasis,regulation of blood pressure,potassium ion import,establishment or maintenance of transmembrane electrochemical gradient,dephosphorylation,cellular potassium ion homeostasis,negative regulation of glucocorticoid biosynthetic process,sodium ion export from cell,response to drug,negative …
BKO / BWT	P11087	P11087	-3.38449	3.38449	5.29868e-06	5.72128e-06	5	P11087	Col1a1	Collagen alpha-1(I) chain	CO1A1_MOUSE	2	-90.4244	0.095756	BKO	BWT	proteinaceous extracellular matrix,collagen trimer,collagen type I trimer,extracellular space,cytoplasm,endoplasmic reticulum,Golgi apparatus,secretory granule,extracellular matrix	protease binding,extracellular matrix structural constituent,protein binding,identical protein binding,metal ion binding,platelet-derived growth factor binding	skeletal system development,blood vessel development,osteoblast differentiation,intramembranous ossification,endochondral ossification,visual perception,sensory perception of sound,positive regulation of epithelial to mesenchymal transition,negative regulation of cell-substrate adhesion,protein transport,collagen fibril organization,positive regulation of cell migration,response to corticosteroid…
BKO / BWT	Q8BHN3	Q8BHN3	0.134433	0.134433	5.49973e-06	5.91636e-06	390	Q8BHN3	Ganab	Neutral alpha-glucosidase AB	GANAB_MOUSE	36	9.76615	1.09766	BKO	BWT	endoplasmic reticulum,Golgi apparatus,membrane,glucosidase II complex,extracellular matrix,melanosome,extracellular exosome	RNA binding,protein binding,glucosidase activity,carbohydrate binding,glucan 1,3-alpha-glucosidase activity	carbohydrate metabolic process,N-glycan processing
BKO / BWT	Q9ER41	Q9ER41	-0.594612	0.594612	6.55293e-06	6.95277e-06	74	Q9ER41	Tor1b	Torsin-1B	TOR1B_MOUSE	10	-33.7777	0.662223	BKO	BWT	nuclear envelope,cytoplasm,endoplasmic reticulum,endoplasmic reticulum lumen,nuclear membrane,extracellular exosome	protein binding,ATP binding,ATPase activity	endoplasmic reticulum organization,chaperone mediated protein folding requiring cofactor,protein homooligomerization,nuclear membrane organization
BKO / BWT	Q00897	Q00897	-1.95834	1.95834	8.48081e-06	8.83526e-06	57	Q00897	Serpina1d	Alpha-1-antitrypsin 1-4	A1AT4_MOUSE	7	-74.2675	0.257325	BKO	BWT	extracellular region,extracellular space,endoplasmic reticulum,Golgi apparatus,intracellular membrane-bounded organelle,extracellular exosome	glycoprotein binding,protease binding,serine-type endopeptidase inhibitor activity,identical protein binding	negative regulation of endopeptidase activity,response to cytokine,response to peptide hormone
BKO / BWT	Q91ZU6	Q91ZU6	0.496852	0.496852	8.49847e-06	8.85206e-06	121	Q91ZU6	Dst	Dystonin	DYST_MOUSE	23	41.1131	1.41113	BKO	BWT	nuclear envelope,cytoplasm,endoplasmic reticulum membrane,intermediate filament,cell cortex,postsynaptic density,actin cytoskeleton,integral component of membrane,Z disc,hemidesmosome,axon,cytoplasmic vesicle,H zone,microtubule plus-end,sarcolemma,axon cytoplasm	actin binding,calcium ion binding,protein binding,microtubule plus-end binding	cell adhesion,axonogenesis,retrograde axonal transport,intermediate filament cytoskeleton organization
BKO / BWT	O70251	O70251	0.497489	0.497489	1.13186e-05	1.15269e-05	87	O70251	Eef1b	Elongation factor 1-beta	EF1B_MOUSE	8	41.1754	1.41175	BKO	BWT	cytoplasm,eukaryotic translation elongation factor 1 complex,endoplasmic reticulum	translation elongation factor activity,protein binding	translational elongation,response to ethanol
BKO / BWT	Q8BMA6	Q8BMA6	0.0259735	0.0259735	1.4988e-05	1.49597e-05	59	Q8BMA6	Srp68	Signal recognition particle subunit SRP68	SRP68_MOUSE	7	1.81665	1.01817	BKO	BWT	nucleolus,endoplasmic reticulum,signal recognition particle, endoplasmic reticulum targeting,cytosol,focal adhesion,signal recognition particle	RNA binding,signal recognition particle binding,7S RNA binding,protein domain specific binding,endoplasmic reticulum signal peptide binding,ribosome binding	SRP-dependent cotranslational protein targeting to membrane,response to drug,protein targeting to ER
BKO / BWT	Q7TMK9	Q7TMK9	0.814298	0.814298	1.96664e-05	1.92164e-05	110	Q7TMK9	Syncrip	Heterogeneous nuclear ribonucleoprotein Q	HNRPQ_MOUSE	17	75.8443	1.75844	BKO	BWT	nucleoplasm,cytoplasm,endoplasmic reticulum,membrane,intracellular ribonucleoprotein complex,CRD-mediated mRNA stability complex,catalytic step 2 spliceosome,histone pre-mRNA 3'end processing complex,GAIT complex	RNA binding,poly(A) binding	osteoblast differentiation,mRNA processing,RNA splicing,negative regulation of translation,CRD-mediated mRNA stabilization,cellular response to interferon-gamma
BKO / BWT	Q9CRY7	Q9CRY7	-0.30068	0.30068	2.59568e-05	2.48323e-05	34	Q9CRY7	Gdpd1	Glycerophosphodiester phosphodiesterase domain-containing protein 1	GDPD1_MOUSE	5	-18.813	0.81187	BKO	BWT	endoplasmic reticulum membrane,membrane,integral component of membrane,perinuclear region of cytoplasm	lysophospholipase activity,phosphoric diester hydrolase activity,metal ion binding	phospholipid metabolic process,glycerophospholipid catabolic process,N-acylethanolamine metabolic process
BKO / BWT	Q9EQU5	Q9EQU5	0.365776	0.365776	2.92179e-05	2.76832e-05	139	Q9EQU5	Set	Protein SET	SET_MOUSE	9	28.8575	1.28857	BKO	BWT	nucleus,nucleoplasm,cytoplasm,endoplasmic reticulum,lipid particle,cytosol,protein complex,perinuclear region of cytoplasm	DNA binding	nucleosome assembly,negative regulation of neuron apoptotic process,negative regulation of transcription, DNA-templated
BKO / BWT	P35564	P35564	0.497509	0.497509	3.06444e-05	2.88914e-05	318	P35564	Canx	Calnexin	CALX_MOUSE	26	41.1774	1.41177	BKO	BWT	endoplasmic reticulum,endoplasmic reticulum membrane,smooth endoplasmic reticulum,rough endoplasmic reticulum,ribosome,membrane,integral component of membrane,axon,extracellular matrix,dendrite cytoplasm,melanosome,neuronal cell body,dendritic spine,myelin sheath,protein complex,ER-mitochondrion membrane contact site,extracellular exosome,integral component of lumenal side of endoplasmic reticulu…	glycoprotein binding,RNA binding,calcium ion binding,protein binding,carbohydrate binding,apolipoprotein binding,ionotropic glutamate receptor binding,unfolded protein binding	antigen processing and presentation of peptide antigen via MHC class I,aging,synaptic vesicle endocytosis,chaperone-mediated protein folding,clathrin-dependent endocytosis
BKO / BWT	Q8K3R3	Q8K3R3	-1.26957	1.26957	3.9065e-05	3.61059e-05	65	Q8K3R3	Plcd4	1-phosphatidylinositol 4,5-bisphosphate phosphodiesterase delta-4	PLCD4_MOUSE	17	-58.5216	0.414784	BKO	BWT	intracellular,endoplasmic reticulum,cytosol,plasma membrane,nuclear membrane	phosphatidylinositol phospholipase C activity,phospholipase C activity,signal transducer activity,calcium ion binding	signal transduction,acrosome reaction,lipid catabolic process,intracellular signal transduction,phosphatidylinositol metabolic process
BKO / BWT	P14869	P14869	0.480538	0.480538	4.18358e-05	3.84101e-05	146	P14869	Rplp0	60S acidic ribosomal protein P0	RLA0_MOUSE	13	39.5264	1.39526	BKO	BWT	nucleus,cytoplasm,endoplasmic reticulum,cytosol,focal adhesion,membrane,cytosolic large ribosomal subunit,dendrite,intracellular ribonucleoprotein complex,cytoplasmic ribonucleoprotein granule,extracellular exosome	RNA binding,structural constituent of ribosome,peptide binding	lactation,response to selenium ion,ribosome biogenesis,cellular response to cAMP,cellular response to interleukin-4,cellular response to Thyroid stimulating hormone,cellular response to phorbol 13-acetate 12-myristate
BKO / BWT	O08756	O08756	-0.252139	0.252139	4.21136e-05	3.86225e-05	119	O08756	Hsd17b10	3-hydroxyacyl-CoA dehydrogenase type-2	HCD2_MOUSE	10	-16.0349	0.839651	BKO	BWT	mitochondrion,mitochondrial inner membrane,endoplasmic reticulum,mitochondrial nucleoid	RNA binding,3-hydroxyacyl-CoA dehydrogenase activity,testosterone dehydrogenase [NAD(P)] activity,3-hydroxy-2-methylbutyryl-CoA dehydrogenase activity	tRNA processing,oxidation-reduction process
BKO / BWT	Q9WV55	Q9WV55	0.00262081	0.00262081	4.39133e-05	4.01587e-05	168	Q9WV55	Vapa	Vesicle-associated membrane protein-associated protein A	VAPA_MOUSE	10	0.181825	1.00182	BKO	BWT	Golgi membrane,endoplasmic reticulum,endoplasmic reticulum membrane,plasma membrane,microtubule cytoskeleton,integral component of membrane,nuclear membrane,vesicle,bicellular tight junction,perinuclear region of cytoplasm	signal transducer activity,protein binding,microtubule binding,protein domain specific binding,FFAT motif binding,cadherin binding,protein heterodimerization activity	ER to Golgi vesicle-mediated transport,signal transduction,cell death,neuron projection development,positive regulation of I-kappaB kinase/NF-kappaB signaling,positive regulation by host of viral release from host cell,negative regulation by host of viral genome replication,positive regulation by host of viral genome replication,protein localization to endoplasmic reticulum,COPII-coated vesicle b…
BKO / BWT	Q8BRF7	Q8BRF7	0.370503	0.370503	4.56908e-05	4.15943e-05	87	Q8BRF7	Scfd1	Sec1 family domain-containing protein 1	SCFD1_MOUSE	15	29.2803	1.2928	BKO	BWT	endoplasmic reticulum membrane,Golgi-associated vesicle,cis-Golgi network,plasma membrane,Golgi transport complex,Golgi cisterna membrane,SNARE complex	syntaxin binding,protein N-terminus binding	cell morphogenesis,response to hypoxia,retrograde vesicle-mediated transport, Golgi to ER,post-Golgi vesicle-mediated transport,vesicle docking involved in exocytosis,phagocytosis,response to toxic substance,protein transport,regulation of protein transport,regulation of ER to Golgi vesicle-mediated transport,toxin transport,negative regulation of autophagosome assembly
BKO / BWT	Q9CY27	Q9CY27	-1.1156	1.1156	5.47633e-05	4.92438e-05	96	Q9CY27	Tecr	Very-long-chain enoyl-CoA reductase	TECR_MOUSE	11	-53.8501	0.461499	BKO	BWT	nucleus,endoplasmic reticulum,integral component of endoplasmic reticulum membrane	oxidoreductase activity,oxidoreductase activity, acting on the CH-CH group of donors	steroid biosynthetic process,fatty acid elongation,very long-chain fatty acid biosynthetic process,oxidation-reduction process
BKO / BWT	Q9D020	Q9D020	-0.696907	0.696907	7.21522e-05	6.35421e-05	86	Q9D020	Nt5c3a	Cytosolic 5'-nucleotidase 3A	5NT3A_MOUSE	11	-38.3106	0.616894	BKO	BWT	cytoplasm,mitochondrion,endoplasmic reticulum	nucleotide binding,magnesium ion binding,5'-nucleotidase activity,transferase activity	nucleotide metabolic process,dephosphorylation,adenosine metabolic process,defense response to virus
BKO / BWT	P16254	P16254	0.223646	0.223646	7.28975e-05	6.41692e-05	36	P16254	Srp14	Signal recognition particle 14 kDa protein	SRP14_MOUSE	4	16.7681	1.16768	BKO	BWT	nucleus,signal recognition particle, endoplasmic reticulum targeting,extracellular exosome	RNA binding,7S RNA binding,endoplasmic reticulum signal peptide binding	SRP-dependent cotranslational protein targeting to membrane,response to drug,protein targeting to ER
BKO / BWT	Q9ESP1	Q9ESP1	0.521012	0.521012	7.79889e-05	6.833e-05	18	Q9ESP1	Sdf2l1	Stromal cell-derived factor 2-like protein 1	SDF2L_MOUSE	2	43.4961	1.43496	BKO	BWT	endoplasmic reticulum,endoplasmic reticulum lumen,endoplasmic reticulum membrane,membrane,endoplasmic reticulum chaperone complex	dolichyl-phosphate-mannose-protein mannosyltransferase activity,chaperone binding,ATPase binding,misfolded protein binding	response to endoplasmic reticulum stress,protein O-linked mannosylation,regulation of apoptotic process,cellular response to misfolded protein,ER-associated misfolded protein catabolic process
BKO / BWT	Q60571	Q60571	-0.244744	0.244744	0.000108636	9.25839e-05	18	Q60571	Crhbp	Corticotropin-releasing factor-binding protein	CRHBP_MOUSE	2	-15.6034	0.843966	BKO	BWT	extracellular space,intracellular,nucleus,secondary lysosome,multivesicular body,microtubule,secretory granule,dendrite,dense core granule,varicosity,perikaryon,axon terminus,endoplasmic reticulum,Golgi apparatus	peptide binding,corticotropin-releasing hormone binding	synaptic transmission, dopaminergic,maternal aggressive behavior,inflammatory response,female pregnancy,behavior,hormone-mediated signaling pathway,cellular response to stress,cellular response to drug,cellular response to potassium ion,hormone metabolic process,regulated exocytosis,behavioral response to ethanol,regulation of corticotropin secretion,negative regulation of corticotropin secretion…
BKO / BWT	Q9CYA0	Q9CYA0	0.588479	0.588479	0.000124954	0.000105316	90	Q9CYA0	Creld2	Cysteine-rich with EGF-like domain protein 2	CREL2_MOUSE	9	50.3661	1.50366	BKO	BWT	extracellular space,endoplasmic reticulum,Golgi apparatus	calcium ion binding	biological_process
BKO / BWT	Q9R0K7	Q9R0K7	0.346872	0.346872	0.00013181	0.000110565	385	Q9R0K7	Atp2b2	Plasma membrane calcium-transporting ATPase 2	AT2B2_MOUSE	36	27.18	1.2718	BKO	BWT	cytoplasm,endoplasmic reticulum,plasma membrane,integral component of plasma membrane,cilium,apical plasma membrane,cell junction,neuronal cell body,synapse,extracellular exosome	calcium-transporting ATPase activity,calcium ion binding,calmodulin binding,ATP binding,protein C-terminus binding,PDZ domain binding,calcium-dependent ATPase activity	cell morphogenesis,calcium ion transport,cellular calcium ion homeostasis,organelle organization,lactation,sensory perception of sound,locomotory behavior,regulation of cell size,cerebellum development,cerebellar Purkinje cell layer morphogenesis,cerebellar Purkinje cell differentiation,cerebellar granule cell differentiation,neuron differentiation,locomotion,serotonin metabolic process,inner ear…
BKO / BWT	Q06890	Q06890	-0.471068	0.471068	0.000155785	0.000129146	192	Q06890	Clu	Clusterin	CLUS_MOUSE	13	-27.857	0.72143	BKO	BWT	extracellular space,nucleus,cytoplasm,mitochondrion,endoplasmic reticulum,cytosol,cell surface,extracellular matrix,mitochondrial membrane,spherical high-density lipoprotein particle,chromaffin granule,protein complex,perinuclear region of cytoplasm,extracellular exosome,blood microparticle,neurofibrillary tangle,apical dendrite,cell periphery	beta-amyloid binding,protein binding,ubiquitin protein ligase binding,low-density lipoprotein particle receptor binding,misfolded protein binding,ATPase activity	cell morphogenesis,microglial cell activation,response to virus,protein import,central nervous system myelin maintenance,positive regulation of proteasomal ubiquitin-dependent protein catabolic process,negative regulation of protein homooligomerization,positive regulation of protein homooligomerization,positive regulation of tumor necrosis factor production,positive regulation of apoptotic proces…
BKO / BWT	P51910	P51910	0.857014	0.857014	0.00016455	0.000135523	37	P51910	Apod	Apolipoprotein D	APOD_MOUSE	6	81.1285	1.81129	BKO	BWT	extracellular space,intracellular,endoplasmic reticulum,cytosolic ribosome,dendrite,neuronal cell body,perinuclear region of cytoplasm,extracellular exosome	transporter activity,cholesterol binding	response to reactive oxygen species,glucose metabolic process,lipid metabolic process,transport,brain development,aging,negative regulation of platelet-derived growth factor receptor signaling pathway,peripheral nervous system axon regeneration,tissue regeneration,negative regulation of protein import into nucleus,response to drug,negative regulation of smooth muscle cell proliferation,response t…
BKO / BWT	P01831	P01831	0.28506	0.28506	0.000165972	0.000136617	99	P01831	Thy1	Thy-1 membrane glycoprotein	THY1_MOUSE	7	21.8461	1.21846	BKO	BWT	endoplasmic reticulum,cytosol,plasma membrane,focal adhesion,external side of plasma membrane,cell surface,apical plasma membrane,dendrite,growth cone,axolemma,anchored component of external side of plasma membrane,dendrite membrane,neuronal cell body membrane,myelin sheath,membrane raft,extracellular exosome	GTPase activator activity,integrin binding,protein kinase binding,GPI anchor binding	angiogenesis,regulation of cell-matrix adhesion,positive regulation of cellular extravasation,negative regulation of protein kinase activity,cytoskeleton organization,integrin-mediated signaling pathway,cell-cell signaling,single organismal cell-cell adhesion,negative regulation of cell migration,positive regulation of heterotypic cell-cell adhesion,receptor clustering,positive regulation of GTPa…
BKO / BWT	Q99L04	Q99L04	0.404079	0.404079	0.000275559	0.000217246	88	Q99L04	Dhrs1	Dehydrogenase/reductase SDR family member 1	DHRS1_MOUSE	11	32.3244	1.32324	BKO	BWT	mitochondrion,mitochondrial inner membrane,endoplasmic reticulum	molecular_function,oxidoreductase activity	biological_process,oxidation-reduction process
BKO / BWT	P70362	P70362	-0.446131	0.446131	0.000275761	0.000217375	21	P70362	Ufd1l	Ubiquitin fusion degradation protein 1 homolog	UFD1_MOUSE	3	-26.5991	0.734009	BKO	BWT	nucleus,cytoplasm,endoplasmic reticulum,cytosol,VCP-NPL4-UFD1 AAA ATPase complex,UFD1-NPL4 complex	receptor binding,protein binding,protein complex binding,K48-linked polyubiquitin binding,ATPase binding	ubiquitin-dependent protein catabolic process,retrograde protein transport, ER to cytosol,negative regulation of type I interferon production,negative regulation of RIG-I signaling pathway,proteasome-mediated ubiquitin-dependent protein catabolic process,ER-associated misfolded protein catabolic process
BKO / BWT	Q3B7Z2	Q3B7Z2	-0.0521223	0.0521223	0.000293326	0.000230004	119	Q3B7Z2	Osbp	Oxysterol-binding protein 1	OSBP1_MOUSE	14	-3.54836	0.964516	BKO	BWT	Golgi membrane,nucleus,nucleoplasm,nucleolus,cytoplasm,endoplasmic reticulum membrane,Golgi apparatus,cytosol,membrane,cell junction,perinuclear region of cytoplasm	sterol transporter activity,protein domain specific binding,phosphatidylinositol-4-phosphate binding	sterol transport,positive regulation of growth of symbiont in host
BKO / BWT	Q9CQC9	Q9CQC9	-1.24262	1.24262	0.000348305	0.00026944	46	Q9CQC9	Sar1b	GTP-binding protein SAR1b	SAR1B_MOUSE	8	-57.7395	0.422605	BKO	BWT	endoplasmic reticulum membrane,Golgi cisterna membrane	protein binding,GTP binding,metal ion binding	intracellular protein transport,vesicle-mediated transport
BKO / BWT	Q9DB60	Q9DB60	-0.226785	0.226785	0.000390725	0.000298832	36	Q9DB60	Fam213b	Prostamide/prostaglandin F synthase	PGFS_MOUSE	3	-14.5463	0.854537	BKO	BWT	cytoplasm,endoplasmic reticulum,cytosol,myelin sheath,extracellular exosome	thioredoxin peroxidase activity,antioxidant activity,oxidoreductase activity, acting on the CH-OH group of donors, NAD or NADP as acceptor,prostaglandin-F synthase activity	prostaglandin biosynthetic process,cyclooxygenase pathway,oxidation-reduction process,cellular oxidant detoxification
BKO / BWT	Q8CFX1	Q8CFX1	-2.27242	2.27242	0.00040117	0.000306014	41	Q8CFX1	H6pd	GDH/6PGL endoplasmic bifunctional protein	G6PE_MOUSE	18	-79.3017	0.206983	BKO	BWT	endoplasmic reticulum lumen	glucose-6-phosphate dehydrogenase activity,6-phosphogluconolactonase activity,glucose 1-dehydrogenase [NAD(P)] activity,NADP binding	glucose metabolic process,pentose-phosphate shunt,oxidation-reduction process
BKO / BWT	Q05186	Q05186	0.13364	0.13364	0.000513496	0.000382602	143	Q05186	Rcn1	Reticulocalbin-1	RCN1_MOUSE	13	9.70582	1.09706	BKO	BWT	endoplasmic reticulum,endoplasmic reticulum lumen	calcium ion binding	in utero embryonic development,camera-type eye development
BKO / BWT	O35604	O35604	0.325545	0.325545	0.000564949	0.000417565	31	O35604	Npc1	Niemann-Pick C1 protein	NPC1_MOUSE	4	25.3137	1.25314	BKO	BWT	extracellular region,nuclear envelope,lysosome,lysosomal membrane,endosome,endoplasmic reticulum,Golgi apparatus,plasma membrane,integral component of plasma membrane,membrane,late endosome membrane,vesicle,membrane raft,perinuclear region of cytoplasm,extracellular exosome	lipid transporter activity,protein binding,cholesterol binding	protein glycosylation,endocytosis,autophagy,lysosomal transport,adult walking behavior,cholesterol metabolic process,bile acid metabolic process,negative regulation of macroautophagy,cholesterol transport,membrane raft organization,cholesterol efflux,response to drug,cholesterol homeostasis,response to cadmium ion,viral entry into host cell,negative regulation of cell death,cellular response to s…
BKO / BWT	Q8VDI9	Q8VDI9	-0.912358	0.912358	0.000613276	0.000448999	27	Q8VDI9	Alg9	Alpha-1,2-mannosyltransferase ALG9	ALG9_MOUSE	2	-46.8684	0.531316	BKO	BWT	endoplasmic reticulum,endoplasmic reticulum membrane,membrane,integral component of membrane	mannosyltransferase activity,dol-P-Man:Man(8)GlcNAc(2)-PP-Dol alpha-1,2-mannosyltransferase activity,dol-P-Man:Man(6)GlcNAc(2)-PP-Dol alpha-1,2-mannosyltransferase activity	protein glycosylation,mannosylation
BKO / BWT	Q9JL04	Q9JL04	0.11348	0.11348	0.000755602	0.000541861	132	Q9JL04	Fmn2	Formin-2	FMN2_MOUSE	18	8.18345	1.08183	BKO	BWT	nucleolus,endoplasmic reticulum,endoplasmic reticulum membrane,spindle,cytosol,actin filament,plasma membrane,microvillus,cell cortex,cytoplasmic vesicle membrane,actin cytoskeleton	actin binding,microtubule binding	cellular response to DNA damage stimulus,multicellular organism development,protein transport,vesicle-mediated transport,meiotic chromosome movement towards spindle pole,polar body extrusion after meiotic divisions,negative regulation of protein catabolic process,negative regulation of apoptotic process,actin nucleation,intracellular transport,oogenesis,actin filament bundle assembly,establishmen…
BKO / BWT	Q62186	Q62186	-0.439937	0.439937	0.00075741	0.00054284	22	Q62186	Ssr4	Translocon-associated protein subunit delta	SSRD_MOUSE	2	-26.2833	0.737167	BKO	BWT	endoplasmic reticulum membrane,integral component of membrane,extracellular exosome	molecular_function	biological_process
BKO / BWT	Q64337	Q64337	-1.69279	1.69279	0.00076659	0.000548689	106	Q64337	Sqstm1	Sequestosome-1	SQSTM_MOUSE	12	-69.0672	0.309328	BKO	BWT	pre-autophagosomal structure,cytoplasmic mRNA processing body,cytoplasm,late endosome,autophagosome,endoplasmic reticulum,cytosol,inclusion body,aggresome,PML body,intracellular membrane-bounded organelle,amphisome,autolysosome,extracellular exosome,sperm midpiece	transcription cofactor activity,protein kinase C binding,protein binding,zinc ion binding,enzyme binding,protein kinase binding,ubiquitin protein ligase binding,SH2 domain binding,identical protein binding,protein homodimerization activity,ubiquitin binding,K63-linked polyubiquitin binding	negative regulation of transcription from RNA polymerase II promoter,macromitophagy,positive regulation of protein phosphorylation,immune system process,ubiquitin-dependent protein catabolic process,autophagy,apoptotic process,endosome organization,macroautophagy,cell differentiation,regulation of I-kappaB kinase/NF-kappaB signaling,negative regulation of growth of symbiont in host,protein hetero…
BKO / BWT	Q68FL4	Q68FL4	0.282439	0.282439	0.000770633	0.000551211	162	Q68FL4	Ahcyl2	Putative adenosylhomocysteinase 3	SAHH3_MOUSE	19	21.6249	1.21625	BKO	BWT	endoplasmic reticulum,cytosol,neuron projection,intracellular membrane-bounded organelle	adenosylhomocysteinase activity	one-carbon metabolic process,S-adenosylmethionine cycle
BKO / BWT	Q8BM72	Q8BM72	-0.13862	0.13862	0.000784891	0.000560237	82	Q8BM72	Hspa13	Heat shock 70 kDa protein 13	HSP13_MOUSE	9	-9.16123	0.908388	BKO	BWT	endoplasmic reticulum,extracellular exosome	ATP binding
BKO / BWT	P59481	P59481	0.110405	0.110405	0.000803164	0.000571524	56	P59481	Lman2l	VIP36-like protein	LMA2L_MOUSE	6	7.95315	1.07953	BKO	BWT	Golgi membrane,endoplasmic reticulum membrane,Golgi apparatus,integral component of membrane	carbohydrate binding,metal ion binding	protein transport
BKO / BWT	Q6PIC6	Q6PIC6	-0.0333158	0.0333158	0.00100622	0.000700399	479	Q6PIC6	Atp1a3	Sodium/potassium-transporting ATPase subunit alpha-3	AT1A3_MOUSE	39	-2.28282	0.977172	BKO	BWT	nucleus,cytoplasm,endoplasmic reticulum,Golgi apparatus,plasma membrane,sodium:potassium-exchanging ATPase complex,axon,sarcolemma,neuronal cell body,myelin sheath,dendritic spine neck,dendritic spine head,synapse,extracellular vesicle	beta-amyloid binding,sodium:potassium-exchanging ATPase activity,ATP binding,D1 dopamine receptor binding,heparan sulfate proteoglycan binding,metal ion binding,chaperone binding,sodium:potassium-exchanging ATPase activity involved in regulation of cardiac muscle cell membrane potential	cellular sodium ion homeostasis,memory,adult locomotory behavior,visual learning,potassium ion import,establishment or maintenance of transmembrane electrochemical gradient,cerebral cortex development,cellular potassium ion homeostasis,ionotropic glutamate receptor signaling pathway,sodium ion export from cell,response to drug,cardiac muscle contraction,cellular response to retinoic acid,regulati…
BKO / BWT	P31938	P31938	0.385712	0.385712	0.00105178	0.000728882	301	P31938	Map2k1	Dual specificity mitogen-activated protein kinase kinase 1	MP2K1_MOUSE	26	30.6504	1.3065	BKO	BWT	nucleus,mitochondrion,early endosome,late endosome,endoplasmic reticulum,Golgi apparatus,microtubule organizing center,cytosol,plasma membrane,focal adhesion,extracellular exosome	protein serine/threonine kinase activity,MAP kinase kinase activity,protein serine/threonine/tyrosine kinase activity,protein tyrosine kinase activity,receptor signaling protein tyrosine phosphatase activity,protein binding,ATP binding,protein C-terminus binding,protein serine/threonine kinase activator activity,protein N-terminus binding	activation of MAPK activity,regulation of protein phosphorylation,protein phosphorylation,cell cycle arrest,regulation of mitotic cell cycle,heart development,negative regulation of cell proliferation,positive regulation of gene expression,negative regulation of gene expression,peptidyl-tyrosine phosphorylation,cerebellar cortex formation,neuron differentiation,keratinocyte differentiation,thyroi…
BKO / BWT	Q9JMH9	Q9JMH9	-0.916386	0.916386	0.0010719	0.000741232	309	Q9JMH9	Myo18a	Unconventional myosin-XVIIIa	MY18A_MOUSE	38	-47.0166	0.529834	BKO	BWT	Golgi membrane,endoplasmic reticulum-Golgi intermediate compartment,trans-Golgi network,cytoskeleton,brush border,membrane,myosin complex,actomyosin	RNA binding,ATP binding,ADP binding,actin filament binding	Golgi organization,cell migration,actomyosin structure organization,regulation of macrophage activation,negative regulation of apoptotic process,Golgi vesicle budding,positive regulation of protein secretion,Golgi ribbon formation,asymmetric Golgi ribbon formation,positive regulation of opsonization
BKO / BWT	Q8BGR2	Q8BGR2	0.404251	0.404251	0.001096	0.000756367	28	Q8BGR2	Lrrc8d	Volume-regulated anion channel subunit LRRC8D	LRC8D_MOUSE	5	32.3402	1.3234	BKO	BWT	cytoplasm,endoplasmic reticulum membrane,plasma membrane,integral component of plasma membrane,membrane,ion channel complex	volume-sensitive anion channel activity	signal transduction,regulation of anion transport,anion transmembrane transport
BKO / BWT	Q61595	Q61595	0.321243	0.321243	0.00115689	0.000793762	135	Q61595	Ktn1	Kinectin	KTN1_MOUSE	19	24.9407	1.24941	BKO	BWT	endoplasmic reticulum,endoplasmic reticulum membrane,integral component of membrane	kinesin binding	microtubule-based movement
BKO / BWT	Q8CGZ0	Q8CGZ0	0.400111	0.400111	0.00131904	0.000891849	65	Q8CGZ0	Cherp	Calcium homeostasis endoplasmic reticulum protein	CHERP_MOUSE	10	31.961	1.31961	BKO	BWT	cytoplasm,endoplasmic reticulum,membrane,perinuclear region of cytoplasm	RNA binding,protein binding,ion channel binding	RNA processing,cellular calcium ion homeostasis,negative regulation of cell proliferation,release of sequestered calcium ion into cytosol,positive regulation of NFAT protein import into nucleus
BKO / BWT	Q99L43	Q99L43	0.456525	0.456525	0.00141545	0.000949851	73	Q99L43	Cds2	Phosphatidate cytidylyltransferase 2	CDS2_MOUSE	7	37.2233	1.37223	BKO	BWT	mitochondrial inner membrane,endoplasmic reticulum,endoplasmic reticulum membrane,membrane,integral component of membrane	phosphatidate cytidylyltransferase activity	phosphatidylglycerol biosynthetic process,phototransduction,CDP-diacylglycerol biosynthetic process,glycosylation
BKO / BWT	Q8VEK0	Q8VEK0	0.688791	0.688791	0.0014482	0.000970144	104	Q8VEK0	Tmem30a	Cell cycle control protein 50A	CC50A_MOUSE	10	61.1933	1.61193	BKO	BWT	endoplasmic reticulum,Golgi apparatus,membrane,integral component of membrane,apical plasma membrane,transport vesicle membrane	protein binding	drug transmembrane transport,positive regulation of neuron projection development,protein localization to endosome,phospholipid translocation,positive regulation of protein exit from endoplasmic reticulum
BKO / BWT	Q9EQH2	Q9EQH2	-0.60577	0.60577	0.00155068	0.00103095	124	Q9EQH2	Erap1	Endoplasmic reticulum aminopeptidase 1	ERAP1_MOUSE	18	-34.2879	0.657121	BKO	BWT	extracellular region,extracellular space,cytoplasm,endoplasmic reticulum membrane,plasma membrane,membrane,integral component of membrane,extracellular exosome	endopeptidase activity,aminopeptidase activity,interleukin-6 receptor binding,peptidase activity,metalloexopeptidase activity,zinc ion binding,peptide binding,metalloaminopeptidase activity	adaptive immune response,proteolysis,membrane protein ectodomain proteolysis,signal transduction,cell-cell signaling,regulation of blood pressure,antigen processing and presentation of endogenous peptide antigen via MHC class I,peptide catabolic process,positive regulation of angiogenesis
BKO / BWT	Q922Y1	Q922Y1	-0.0777586	0.0777586	0.00157513	0.00104564	56	Q922Y1	Ubxn1	UBX domain-containing protein 1	UBXN1_MOUSE	8	-5.24714	0.947529	BKO	BWT	nucleus,cytoplasm,endoplasmic reticulum,cytosol,dendrite,VCP-NPL4-UFD1 AAA ATPase complex,neuronal cell body,proteasome complex	polyubiquitin binding,ubiquitin protein ligase binding,K48-linked polyubiquitin binding,ubiquitin binding,ATPase binding,K6-linked polyubiquitin binding	negative regulation of protein ubiquitination,negative regulation of proteasomal ubiquitin-dependent protein catabolic process,negative regulation of protein K48-linked deubiquitination,negative regulation of ERAD pathway,negative regulation of ubiquitin-specific protease activity
BKO / BWT	O55022	O55022	1.11552	1.11552	0.00165899	0.00109494	51	O55022	Pgrmc1	Membrane-associated progesterone receptor component 1	PGRC1_MOUSE	7	116.673	2.16673	BKO	BWT	endoplasmic reticulum membrane,endomembrane system,membrane,integral component of membrane,organelle membrane,extracellular exosome	steroid binding,heme binding
BKO / BWT	P63038	P63038	0.0998664	0.0998664	0.00182188	0.0011908	589	P63038	Hspd1	60 kDa heat shock protein, mitochondrial	CH60_MOUSE	44	7.16742	1.07167	BKO	BWT	extracellular space,cytoplasm,mitochondrion,mitochondrial inner membrane,mitochondrial matrix,early endosome,peroxisomal matrix,rough endoplasmic reticulum,Golgi apparatus,cytosol,plasma membrane,clathrin-coated pit,cell surface,membrane,mitochondrial crista,coated vesicle,secretory granule,extracellular matrix,zymogen granule,myelin sheath,intracellular membrane-bounded organelle,protein complex…	lipopolysaccharide binding,protease binding,p53 binding,RNA binding,double-stranded RNA binding,ATP binding,high-density lipoprotein particle binding,hydrolase activity,enzyme binding,ubiquitin protein ligase binding,protein complex binding,apolipoprotein binding,apolipoprotein A-I binding,insulin binding,protein binding involved in protein folding,protein heterodimerization activity,unfolded pro…	response to hypoxia,detection of misfolded protein,B cell cytokine production,MyD88-dependent toll-like receptor signaling pathway,positive regulation of T cell mediated immune response to tumor cell,response to ischemia,'de novo' protein folding,activation of cysteine-type endopeptidase activity involved in apoptotic process,response to unfolded protein,apoptotic mitochondrial changes,response t…
BKO / BWT	P04925	P04925	0.235327	0.235327	0.00192277	0.00125069	43	P04925	Prnp	Major prion protein	PRIO_MOUSE	5	17.7173	1.17717	BKO	BWT	mitochondrial outer membrane,endoplasmic reticulum,Golgi apparatus,cytosol,plasma membrane,cell surface,postsynaptic density,membrane,inclusion body,anchored component of membrane,nuclear membrane,intracellular membrane-bounded organelle,membrane raft,extracellular exosome,Requires Ontology,dendrite	beta-amyloid binding,protease binding,signal transducer activity,receptor activity,copper ion binding,protein binding,lamin binding,glycosaminoglycan binding,microtubule binding,tubulin binding,type 5 metabotropic glutamate receptor binding,identical protein binding,ATP-dependent protein binding,ion channel binding,chaperone binding,cupric ion binding,cuprous ion binding	negative regulation of protein phosphorylation,nucleobase-containing compound metabolic process,cellular copper ion homeostasis,response to oxidative stress,learning or memory,positive regulation of cell death,protein destabilization,negative regulation of interferon-gamma production,negative regulation of interleukin-17 production,negative regulation of interleukin-2 production,regulation of pro…
BKO / BWT	Q8BSY0	Q8BSY0	-0.864032	0.864032	0.00198762	0.00128697	192	Q8BSY0	Asph	Aspartyl/asparaginyl beta-hydroxylase	ASPH_MOUSE	21	-45.0585	0.549415	BKO	BWT	cytoplasm,endoplasmic reticulum,plasma membrane,integral component of membrane,integral component of endoplasmic reticulum membrane,cortical endoplasmic reticulum,sarcoplasmic reticulum membrane	peptide-aspartate beta-dioxygenase activity,calcium ion binding,protein binding	pattern specification process,negative regulation of cell proliferation,positive regulation of calcium ion transport into cytosol,regulation of inositol 1,4,5-trisphosphate-sensitive calcium-release channel activity,regulation of protein stability,activation of store-operated calcium channel activity,response to ATP,limb morphogenesis,peptidyl-aspartic acid hydroxylation,positive regulation of pr…
BKO / BWT	P97351	P97351	-0.153869	0.153869	0.00201218	0.00130069	222	P97351	Rps3a	40S ribosomal protein S3a	RS3A_MOUSE	18	-10.1163	0.898837	BKO	BWT	nucleus,nucleolus,endoplasmic reticulum,cytosol,focal adhesion,cytosolic small ribosomal subunit,intracellular ribonucleoprotein complex,extracellular matrix,extracellular exosome	structural constituent of ribosome,protein binding,mRNA 5'-UTR binding	cytoplasmic translation,translation,cell differentiation,negative regulation of apoptotic process
BKO / BWT	Q9D1Q6	Q9D1Q6	0.205918	0.205918	0.00213746	0.00137297	123	Q9D1Q6	Erp44	Endoplasmic reticulum resident protein 44	ERP44_MOUSE	10	15.342	1.15342	BKO	BWT	endoplasmic reticulum,endoplasmic reticulum lumen,endoplasmic reticulum membrane,endoplasmic reticulum-Golgi intermediate compartment,cell surface,extracellular exosome	protein disulfide isomerase activity,protein binding	protein folding,response to unfolded protein,glycoprotein metabolic process,response to endoplasmic reticulum stress,cell redox homeostasis
BKO / BWT	P35438	P35438	-0.134605	0.134605	0.00223789	0.00143288	136	P35438	Grin1	Glutamate receptor ionotropic, NMDA 1	NMDZ1_MOUSE	18	-8.90811	0.910919	BKO	BWT	cytoplasm,endoplasmic reticulum,plasma membrane,integral component of plasma membrane,synaptic vesicle,cell surface,postsynaptic density,membrane,NMDA selective glutamate receptor complex,cell junction,dendrite,growth cone,dendritic spine,synapse,postsynaptic membrane,postsynaptic density membrane	NMDA glutamate receptor activity,receptor binding,extracellular-glutamate-gated ion channel activity,cation channel activity,calcium channel activity,calcium ion binding,protein binding,calmodulin binding,glycine binding,glutamate binding,transmitter-gated ion channel activity involved in regulation of postsynaptic membrane potential	conditioned taste aversion,startle response,suckling behavior,response to amphetamine,cation transport,calcium ion transport,cellular calcium ion homeostasis,chemical synaptic transmission,respiratory gaseous exchange,learning or memory,learning,memory,long-term memory,associative learning,adult locomotory behavior,olfactory learning,visual learning,regulation of cell communication,propylene meta…
BKO / BWT	Q9QY81	Q9QY81	0.370009	0.370009	0.00233027	0.00148548	52	Q9QY81	Nup210	Nuclear pore membrane glycoprotein 210	PO210_MOUSE	7	29.2361	1.29236	BKO	BWT	nuclear envelope,nuclear pore,endoplasmic reticulum membrane,membrane,integral component of membrane,nuclear membrane	protein dimerization activity	protein transport,mRNA transport
BKO / BWT	Q3TZZ7	Q3TZZ7	-0.862917	0.862917	0.00283661	0.00176903	53	Q3TZZ7	Esyt2	Extended synaptotagmin-2	ESYT2_MOUSE	6	-45.016	0.54984	BKO	BWT	integral component of plasma membrane,membrane,intrinsic component of endoplasmic reticulum membrane,extrinsic component of cytoplasmic side of plasma membrane,organelle membrane contact site	calcium ion binding,calcium-dependent phospholipid binding,phosphatidylethanolamine binding,phosphatidylcholine binding,phosphatidylinositol binding,identical protein binding,cadherin binding	lipid transport,endocytosis
BKO / BWT	P70295	P70295	-1.02446	1.02446	0.00315894	0.00194726	29	P70295	Aup1	Ancient ubiquitous protein 1	AUP1_MOUSE	4	-50.8406	0.491594	BKO	BWT	Hrd1p ubiquitin ligase ERAD-L complex,membrane,integral component of endoplasmic reticulum membrane,extracellular exosome	ubiquitin binding,ubiquitin-protein transferase activator activity	ER-associated ubiquitin-dependent protein catabolic process,retrograde protein transport, ER to cytosol,regulation of catalytic activity
BKO / BWT	Q99KF1	Q99KF1	-0.753078	0.753078	0.00323278	0.00198771	37	Q99KF1	Tmed9	Transmembrane emp24 domain-containing protein 9	TMED9_MOUSE	4	-40.6664	0.593336	BKO	BWT	Golgi membrane,endoplasmic reticulum,endoplasmic reticulum membrane,endoplasmic reticulum-Golgi intermediate compartment,Golgi apparatus,integral component of membrane,endoplasmic reticulum-Golgi intermediate compartment membrane,extracellular exosome	syntaxin binding	Golgi organization,positive regulation of organelle organization,protein transport,COPI coating of Golgi vesicle
BKO / BWT	O55042	O55042	-0.188492	0.188492	0.00337233	0.00206362	30	O55042	Snca	Alpha-synuclein	SYUA_MOUSE	3	-12.2477	0.877523	BKO	BWT	extracellular region,extracellular space,nucleus,nuclear outer membrane,cytoplasm,mitochondrion,rough endoplasmic reticulum,Golgi apparatus,cytosol,ribosome,cytoskeleton,plasma membrane,cell cortex,synaptic vesicle,actin cytoskeleton,membrane,inclusion body,cell junction,axon,growth cone,neuronal cell body,terminal bouton,synapse,perinuclear region of cytoplasm,postsynapse,supramolecular fiber,pl…	magnesium ion binding,copper ion binding,calcium ion binding,protein binding,phospholipid binding,microtubule binding,ferrous iron binding,zinc ion binding,oxidoreductase activity,kinesin binding,protein domain specific binding,Hsp70 protein binding,histone binding,identical protein binding,alpha-tubulin binding,cysteine-type endopeptidase inhibitor activity involved in apoptotic process,phosphol…	microglial cell activation,positive regulation of receptor recycling,negative regulation of protein phosphorylation,positive regulation of neurotransmitter secretion,synaptic transmission, dopaminergic,fatty acid metabolic process,neutral lipid metabolic process,phospholipid metabolic process,apoptotic process,activation of cysteine-type endopeptidase activity involved in apoptotic process,mitoch…
BKO / BWT	Q8K1N1	Q8K1N1	0.441134	0.441134	0.00353324	0.00215038	46	Q8K1N1	Pnpla8	Calcium-independent phospholipase A2-gamma	PLPL8_MOUSE	8	35.7671	1.35767	BKO	BWT	Golgi membrane,intracellular,peroxisome,peroxisomal membrane,endoplasmic reticulum membrane,membrane,integral component of membrane,perinuclear region of cytoplasm	lysophospholipase activity,calcium-independent phospholipase A2 activity	prostaglandin biosynthetic process,fatty acid metabolic process,cell death,arachidonic acid metabolic process,phosphatidylcholine catabolic process,linoleic acid metabolic process,phosphatidylethanolamine catabolic process,arachidonic acid secretion
BKO / BWT	P21661	P21661	0.254781	0.254781	0.00353478	0.00215109	60	P21661	Pcsk2	Neuroendocrine convertase 2	NEC2_MOUSE	10	19.3155	1.19315	BKO	BWT	extracellular space,nucleus,endoplasmic reticulum lumen,membrane,transport vesicle,dendrite,secretory granule lumen,perikaryon,intracellular membrane-bounded organelle	endopeptidase activity,serine-type endopeptidase activity,protein complex binding	proteolysis,nervous system development,protein processing,peptide hormone processing,protein autoprocessing,insulin processing,nerve growth factor processing,enkephalin processing,islet amyloid polypeptide processing
BKO / BWT	Q3TDQ1	Q3TDQ1	-0.275151	0.275151	0.00363658	0.00220518	43	Q3TDQ1	Stt3b	Dolichyl-diphosphooligosaccharide--protein glycosyltransferase subunit STT3B	STT3B_MOUSE	5	-17.3636	0.826364	BKO	BWT	endoplasmic reticulum,oligosaccharyltransferase complex,membrane,integral component of membrane	dolichyl-diphosphooligosaccharide-protein glycotransferase activity,metal ion binding	glycoprotein catabolic process,response to unfolded protein,protein N-linked glycosylation via asparagine,ER-associated ubiquitin-dependent protein catabolic process,co-translational protein modification,post-translational protein modification
BKO / BWT	P54830	P54830	-0.269594	0.269594	0.00367072	0.0022231	36	P54830	Ptpn5	Tyrosine-protein phosphatase non-receptor type 5	PTN5_MOUSE	4	-17.0447	0.829553	BKO	BWT	endoplasmic reticulum membrane,integral component of membrane	phosphotyrosine binding,protein tyrosine phosphatase activity	protein dephosphorylation,peptidyl-tyrosine dephosphorylation
BKO / BWT	P36536	P36536	-0.136222	0.136222	0.00397094	0.00238429	42	P36536	Sar1a	GTP-binding protein SAR1a	SAR1A_MOUSE	4	-9.01014	0.909899	BKO	BWT	endoplasmic reticulum,Golgi apparatus,sarcoplasmic reticulum,extracellular exosome	GTP binding	intracellular protein transport,vesicle-mediated transport,regulation of cargo loading into COPII-coated vesicle,negative regulation of cargo loading into COPII-coated vesicle
BKO / BWT	Q9D289	Q9D289	-0.171653	0.171653	0.00408492	0.00244716	22	Q9D289	Trappc6b	Trafficking protein particle complex subunit 6B	TPC6B_MOUSE	4	-11.2175	0.887825	BKO	BWT	endoplasmic reticulum,cis-Golgi network,trans-Golgi network,TRAPP complex	molecular_function	ER to Golgi vesicle-mediated transport
BKO / BWT	Q9Z2L6	Q9Z2L6	-0.820107	0.820107	0.00427324	0.00254553	132	Q9Z2L6	Minpp1	Multiple inositol polyphosphate phosphatase 1	MINP1_MOUSE	13	-43.36	0.5664	BKO	BWT	endoplasmic reticulum lumen,plasma membrane,extracellular exosome	acid phosphatase activity,bisphosphoglycerate 3-phosphatase activity,inositol phosphate phosphatase activity,inositol hexakisphosphate 2-phosphatase activity	dephosphorylation
BKO / BWT	Q9WUQ2	Q9WUQ2	-0.651517	0.651517	0.00428718	0.00255332	37	Q9WUQ2	Preb	Prolactin regulatory element-binding protein	PREB_MOUSE	4	-36.339	0.63661	BKO	BWT	Golgi membrane,nucleus,membrane,integral component of endoplasmic reticulum membrane,endoplasmic reticulum exit site	DNA binding,transcription factor activity, sequence-specific DNA binding,Sar guanyl-nucleotide exchange factor activity,GTPase activator activity,GTPase binding,ARF guanyl-nucleotide exchange factor activity,Rab guanyl-nucleotide exchange factor activity	regulation of COPII vesicle coating,transcription, DNA-templated,regulation of transcription, DNA-templated,ER to Golgi vesicle-mediated transport,protein secretion,protein exit from endoplasmic reticulum,positive regulation of GTPase activity,COPII vesicle coating
BKO / BWT	Q9WVK8	Q9WVK8	0.120652	0.120652	0.00492289	0.00289717	46	Q9WVK8	Cyp46a1	Cholesterol 24-hydroxylase	CP46A_MOUSE	8	8.72263	1.08723	BKO	BWT	endoplasmic reticulum membrane,integral component of membrane,organelle membrane	iron ion binding,heme binding,cholesterol 24-hydroxylase activity	cholesterol catabolic process,xenobiotic metabolic process,oxidation-reduction process
BKO / BWT	Q8K297	Q8K297	-0.652449	0.652449	0.00531538	0.00310206	17	Q8K297	Colgalt1	Procollagen galactosyltransferase 1	GT251_MOUSE	5	-36.3801	0.636199	BKO	BWT	endoplasmic reticulum lumen,membrane	molecular_function,procollagen galactosyltransferase activity
BKO / BWT	Q9D1G3	Q9D1G3	-1.86115	1.86115	0.00558594	0.0032414	33	Q9D1G3	Hhatl	Protein-cysteine N-palmitoyltransferase HHAT-like protein	HHATL_MOUSE	14	-72.4743	0.275257	BKO	BWT	endoplasmic reticulum,endoplasmic reticulum membrane,integral component of membrane,perinuclear region of cytoplasm	protein binding	negative regulation of N-terminal protein palmitoylation
BKO / BWT	Q9DCN2	Q9DCN2	0.748079	0.748079	0.00572244	0.00331068	100	Q9DCN2	Cyb5r3	NADH-cytochrome b5 reductase 3	NB5R3_MOUSE	13	67.9555	1.67955	BKO	BWT	mitochondrial outer membrane,mitochondrial inner membrane,endoplasmic reticulum membrane,lipid particle,extracellular exosome	cytochrome-b5 reductase activity, acting on NAD(P)H,protein binding,AMP binding,oxidoreductase activity,ADP binding,flavin adenine dinucleotide binding,NAD binding	cholesterol biosynthetic process,oxidation-reduction process
BKO / BWT	Q921L3	Q921L3	-0.653791	0.653791	0.00608735	0.00349949	18	Q921L3	Tmco1	Transmembrane and coiled-coil domain-containing protein 1	TMCO1_MOUSE	2	-36.4392	0.635608	BKO	BWT	Golgi membrane,endoplasmic reticulum,integral component of endoplasmic reticulum membrane	calcium channel activity	ER overload response,endoplasmic reticulum calcium ion homeostasis,calcium ion transmembrane transport
BKO / BWT	Q9D0F3	Q9D0F3	-0.473802	0.473802	0.0062538	0.00358369	51	Q9D0F3	Lman1	Protein ERGIC-53	LMAN1_MOUSE	5	-27.9935	0.720065	BKO	BWT	Golgi membrane,endoplasmic reticulum membrane,endoplasmic reticulum-Golgi intermediate compartment,Golgi apparatus,membrane,integral component of membrane,sarcomere,ER to Golgi transport vesicle,endoplasmic reticulum-Golgi intermediate compartment membrane,host cell perinuclear region of cytoplasm,extracellular exosome	mannose binding,metal ion binding	ER to Golgi vesicle-mediated transport,endoplasmic reticulum organization,Golgi organization,positive regulation of organelle organization,protein transport
BKO / BWT	P28867	P28867	-1.1425	1.1425	0.00626939	0.00359099	54	P28867	Prkcd	Protein kinase C delta type	KPCD_MOUSE	9	-54.7026	0.452974	BKO	BWT	nucleus,cytoplasm,endoplasmic reticulum,cytosol,plasma membrane,cell-cell junction,membrane,nuclear matrix,perinuclear region of cytoplasm,extracellular exosome	protein kinase activity,protein serine/threonine kinase activity,protein kinase C activity,calcium-independent protein kinase C activity,non-membrane spanning protein tyrosine kinase activity,protein binding,ATP binding,enzyme activator activity,enzyme binding,kinase binding,protein kinase binding,insulin receptor substrate binding,metal ion binding	protein phosphorylation,apoptotic process,cell cycle,immunoglobulin mediated immune response,histone phosphorylation,peptidyl-serine phosphorylation,peptidyl-threonine phosphorylation,peptidyl-tyrosine phosphorylation,termination of signal transduction,negative regulation of actin filament polymerization,positive regulation of endodeoxyribonuclease activity,activation of protein kinase activity,i…
BKO / BWT	P49817	P49817	-1.26161	1.26161	0.00641862	0.00366598	16	P49817	Cav1	Caveolin-1	CAV1_MOUSE	5	-58.2921	0.417079	BKO	BWT	Golgi membrane,acrosomal membrane,intracellular,endosome,endoplasmic reticulum,Golgi apparatus,plasma membrane,integral component of plasma membrane,caveola,focal adhesion,cilium,cell cortex,membrane,integral component of membrane,basolateral plasma membrane,apical plasma membrane,cytoplasmic vesicle,protein complex,membrane raft,perinuclear region of cytoplasm,VCP-NPL4-UFD1 AAA ATPase complex	receptor binding,structural molecule activity,protein binding,peptidase activator activity,enzyme binding,protein kinase binding,protein binding, bridging,protein complex scaffold,identical protein binding,ion channel binding,protein heterodimerization activity,Rac GTPase binding,nitric-oxide synthase binding,ATPase binding,inward rectifier potassium channel inhibitor activity	negative regulation of transcription from RNA polymerase II promoter,MAPK cascade,inactivation of MAPK activity,angiogenesis,vasculogenesis,response to hypoxia,negative regulation of endothelial cell proliferation,negative regulation of cytokine-mediated signaling pathway,regulation of the force of heart contraction,response to ischemia,regulation of the force of heart contraction by chemical sig…
BKO / BWT	Q91WB2	Q91WB2	-1.72549	1.72549	0.0066052	0.00375702	12	Q91WB2	Ppapdc3	Probable lipid phosphate phosphatase PPAPDC3	PPAC3_MOUSE	3	-69.7603	0.302397	BKO	BWT	nuclear envelope,endoplasmic reticulum membrane,integral component of membrane	lipid phosphatase activity	negative regulation of myotube differentiation
BKO / BWT	Q9D7N9	Q9D7N9	-0.106168	0.106168	0.00683628	0.00387216	196	Q9D7N9	Apmap	Adipocyte plasma membrane-associated protein	APMAP_MOUSE	18	-7.09472	0.929053	BKO	BWT	endoplasmic reticulum,cell surface,membrane,integral component of membrane,extracellular exosome	arylesterase activity,hydrolase activity, acting on ester bonds,strictosidine synthase activity	biosynthetic process
BKO / BWT	Q00898	Q00898	-1.44806	1.44806	0.00707379	0.00399018	32	Q00898	Serpina1e	Alpha-1-antitrypsin 1-5	A1AT5_MOUSE	7	-63.3486	0.366514	BKO	BWT	extracellular space,endoplasmic reticulum,Golgi apparatus,intracellular membrane-bounded organelle,extracellular exosome	glycoprotein binding,protease binding,serine-type endopeptidase inhibitor activity,identical protein binding	negative regulation of endopeptidase activity,response to cytokine,response to peptide hormone
BKO / BWT	Q8R1V4	Q8R1V4	-2.00432	2.00432	0.0074942	0.00420057	42	Q8R1V4	Tmed4	Transmembrane emp24 domain-containing protein 4	TMED4_MOUSE	6	-75.0748	0.249252	BKO	BWT	endoplasmic reticulum membrane,integral component of membrane,extracellular exosome	signal transducer activity	signal transduction,protein transport,positive regulation of I-kappaB kinase/NF-kappaB signaling
BKO / BWT	O08992	O08992	-0.385371	0.385371	0.00831067	0.00460225	12	O08992	Sdcbp	Syntenin-1	SDCB1_MOUSE	2	-23.4418	0.765582	BKO	BWT	extracellular space,nucleoplasm,cytoplasm,endoplasmic reticulum membrane,cytosol,cytoskeleton,plasma membrane,interleukin-5 receptor complex,focal adhesion,nuclear membrane,melanosome,intracellular membrane-bounded organelle,membrane raft,extracellular exosome,blood microparticle,extracellular vesicle	frizzled binding,interleukin-5 receptor binding,protein binding,phosphatidylinositol-4,5-bisphosphate binding,protein C-terminus binding,growth factor binding,neurexin family protein binding,identical protein binding,protein homodimerization activity,cadherin binding,syndecan binding,ephrin receptor binding,protein heterodimerization activity,protein N-terminus binding	negative regulation of receptor internalization,Ras protein signal transduction,chemical synaptic transmission,regulation of mitotic cell cycle,positive regulation of cell proliferation,positive regulation of epithelial to mesenchymal transition,positive regulation of pathway-restricted SMAD protein phosphorylation,actin cytoskeleton organization,positive regulation of cell growth,positive regula…
BKO / BWT	Q91W90	Q91W90	0.0810157	0.0810157	0.00867619	0.00478232	30	Q91W90	Txndc5	Thioredoxin domain-containing protein 5	TXND5_MOUSE	6	5.77625	1.05776	BKO	BWT	endoplasmic reticulum lumen,extracellular exosome	protein disulfide isomerase activity	protein folding,response to endoplasmic reticulum stress,apoptotic cell clearance,cell redox homeostasis
BKO / BWT	P51125	P51125	0.0486923	0.0486923	0.00932153	0.00508973	14	P51125	Cast	Calpastatin	ICAL_MOUSE	2	3.4327	1.03433	BKO	BWT	endoplasmic reticulum,cytosol,membrane	RNA binding,calcium-dependent cysteine-type endopeptidase inhibitor activity,cadherin binding	negative regulation of peptidase activity,protein catabolic process,inhibition of cysteine-type endopeptidase activity,negative regulation of type B pancreatic cell apoptotic process
BKO / BWT	Q80SW1	Q80SW1	0.255788	0.255788	0.00960372	0.00522319	106	Q80SW1	Ahcyl1	Putative adenosylhomocysteinase 2	SAHH2_MOUSE	12	19.3988	1.19399	BKO	BWT	cytoplasm,endoplasmic reticulum,cytosol,apical plasma membrane,intracellular membrane-bounded organelle,host cell,extracellular exosome	RNA binding,protein binding,identical protein binding,adenosylhomocysteinase activity	mRNA polyadenylation,protein export from nucleus,one-carbon metabolic process,positive regulation of sodium ion transport,regulation of mRNA 3'-end processing,regulation of ion transmembrane transporter activity,S-adenosylmethionine cycle,angiotensin-activated signaling pathway,epithelial fluid transport,regulation of anion transport,response to calcium ion
BKO / BWT	O70624	O70624	-3.53432	3.53432	0.0100162	0.0054156	12	O70624	Myoc	Myocilin	MYOC_MOUSE	22	-91.3689	0.0863107	BKO	BWT	proteinaceous extracellular matrix,extracellular space,mitochondrial outer membrane,mitochondrial inner membrane,mitochondrial intermembrane space,endoplasmic reticulum,rough endoplasmic reticulum,Golgi apparatus,cilium,extracellular matrix,cytoplasmic vesicle,node of Ranvier,extracellular exosome	fibronectin binding,frizzled binding,protein binding,receptor tyrosine kinase binding,myosin light chain binding,metal ion binding	osteoblast differentiation,negative regulation of cell-matrix adhesion,positive regulation of phosphatidylinositol 3-kinase signaling,skeletal muscle hypertrophy,myelination in peripheral nervous system,positive regulation of cell migration,neuron projection development,negative regulation of Rho protein signal transduction,non-canonical Wnt signaling pathway via JNK cascade,ERBB2-ERBB3 signaling…
BKO / BWT	Q3TYD4	Q3TYD4	0.291756	0.291756	0.0107724	0.00576486	50	Q3TYD4	Arsg	Arylsulfatase G	ARSG_MOUSE	8	22.413	1.22413	BKO	BWT	extracellular space,lysosome,endoplasmic reticulum	arylsulfatase activity,metal ion binding	sulfur compound metabolic process
BKO / BWT	Q9D958	Q9D958	0.374482	0.374482	0.0109789	0.00585838	13	Q9D958	Spcs1	Signal peptidase complex subunit 1	SPCS1_MOUSE	2	29.6374	1.29637	BKO	BWT	signal peptidase complex,integral component of endoplasmic reticulum membrane,organelle membrane	peptidase activity,ribosome binding	signal peptide processing,protein targeting to ER
BKO / BWT	Q8VEH8	Q8VEH8	0.562778	0.562778	0.0113334	0.00602897	30	Q8VEH8	Erlec1	Endoplasmic reticulum lectin 1	ERLEC_MOUSE	5	47.7111	1.47711	BKO	BWT	endoplasmic reticulum lumen	glycoprotein binding,unfolded protein binding	ER-associated ubiquitin-dependent protein catabolic process,retrograde protein transport, ER to cytosol,negative regulation of retrograde protein transport, ER to cytosol
BKO / BWT	Q99P72	Q99P72	0.150251	0.150251	0.0113436	0.00603331	344	Q99P72	Rtn4	Reticulon-4	RTN4_MOUSE	40	10.9762	1.10976	BKO	BWT	intracellular,nuclear envelope,endoplasmic reticulum,endoplasmic reticulum membrane,postsynaptic density,integral component of endoplasmic reticulum membrane,cell projection,extracellular exosome,endoplasmic reticulum tubular network	RNA binding,protein binding,ubiquitin protein ligase binding,cadherin binding	nervous system development,axonal fasciculation,positive regulation of epithelial cell migration,cerebral cortex radial glia guided migration,negative regulation of cell growth,regulation of cell migration,negative regulation of axon extension,positive regulation of mammary gland epithelial cell proliferation,protein stabilization,nuclear pore complex assembly,positive regulation of protein kinas…
BKO / BWT	Q8BPG6	Q8BPG6	-0.977297	0.977297	0.0117439	0.00622511	86	Q8BPG6	Sumf2	Sulfatase-modifying factor 2	SUMF2_MOUSE	10	-49.207	0.50793	BKO	BWT	endoplasmic reticulum,endoplasmic reticulum lumen	protein binding,protein homodimerization activity,metal ion binding	biological_process
BKO / BWT	Q6GV12	Q6GV12	-0.184379	0.184379	0.0118488	0.00627271	18	Q6GV12	Kdsr	3-ketodihydrosphingosine reductase	KDSR_MOUSE	2	-11.9972	0.880028	BKO	BWT	endoplasmic reticulum,endoplasmic reticulum membrane,membrane,integral component of membrane	3-dehydrosphinganine reductase activity	3-keto-sphinganine metabolic process,sphingolipid biosynthetic process,oxidation-reduction process
BKO / BWT	Q8K2C7	Q8K2C7	0.762184	0.762184	0.0119593	0.00632142	77	Q8K2C7	Os9	Protein OS-9	OS9_MOUSE	12	69.6056	1.69606	BKO	BWT	endoplasmic reticulum lumen,Hrd1p ubiquitin ligase complex	glycoprotein binding,protease binding,protein binding,carbohydrate binding	protein targeting,protein retention in ER lumen,protein ubiquitination,ER-associated ubiquitin-dependent protein catabolic process,retrograde protein transport, ER to cytosol,response to endoplasmic reticulum stress,protein ubiquitination involved in ubiquitin-dependent protein catabolic process,negative regulation of retrograde protein transport, ER to cytosol
BKO / BWT	Q9R1J0	Q9R1J0	-1.14264	1.14264	0.0120046	0.00634072	8	Q9R1J0	Nsdhl	Sterol-4-alpha-carboxylate 3-dehydrogenase, decarboxylating	NSDHL_MOUSE	2	-54.7069	0.452931	BKO	BWT	endoplasmic reticulum,endoplasmic reticulum membrane,lipid particle,integral component of membrane	3-beta-hydroxy-delta5-steroid dehydrogenase activity,sterol-4-alpha-carboxylate 3-dehydrogenase (decarboxylating) activity	hair follicle development,cholesterol biosynthetic process,smoothened signaling pathway,cholesterol metabolic process,oxidation-reduction process,labyrinthine layer blood vessel development
BKO / BWT	Q9ET77	Q9ET77	0.347616	0.347616	0.0122042	0.00643561	34	Q9ET77	Jph3	Junctophilin-3	JPH3_MOUSE	4	27.2456	1.27246	BKO	BWT	endoplasmic reticulum,endoplasmic reticulum membrane,plasma membrane,integral component of membrane,junctional membrane complex	calcium-release channel activity	learning,memory,exploration behavior,locomotion,regulation of neuronal synaptic plasticity,neuromuscular process controlling balance,release of sequestered calcium ion into cytosol,regulation of ryanodine-sensitive calcium-release channel activity
BKO / BWT	Q8K377	Q8K377	-0.145107	0.145107	0.0126707	0.00665202	24	Q8K377	Lrrtm1	Leucine-rich repeat transmembrane neuronal protein 1	LRRT1_MOUSE	3	-9.56875	0.904313	BKO	BWT	cytoplasm,endoplasmic reticulum,integral component of membrane,cell junction,axon,growth cone,postsynaptic membrane,excitatory synapse	protein kinase inhibitor activity	negative regulation of receptor internalization,negative regulation of protein kinase activity,locomotory behavior,cytokine-mediated signaling pathway,protein localization to synapse,exploration behavior,negative regulation of JAK-STAT cascade,synapse organization,positive regulation of synapse assembly,long-term synaptic potentiation
BKO / BWT	P11276	P11276	-0.731949	0.731949	0.0129339	0.00677427	38	P11276	Fn1	Fibronectin	FINC_MOUSE	9	-39.791	0.60209	BKO	BWT	fibrinogen complex,proteinaceous extracellular matrix,basement membrane,basal lamina,extracellular space,endoplasmic reticulum-Golgi intermediate compartment,apical plasma membrane,extracellular matrix,extracellular exosome,blood microparticle	protease binding,receptor binding,integrin binding,protein binding,protein C-terminus binding,heparin binding,peptidase activator activity,enzyme binding,identical protein binding,chaperone binding,disordered domain specific binding	angiogenesis,regulation of protein phosphorylation,acute-phase response,cell-substrate junction assembly,cell adhesion,cell-matrix adhesion,calcium-independent cell-matrix adhesion,positive regulation of cell proliferation,regulation of cell shape,positive regulation of gene expression,positive regulation of peptidase activity,peptide cross-linking,integrin activation,substrate adhesion-dependent…
BKO / BWT	Q6ZQI3	Q6ZQI3	0.127915	0.127915	0.0129396	0.00677544	21	Q6ZQI3	Mlec	Malectin	MLEC_MOUSE	2	9.27137	1.09271	BKO	BWT	endoplasmic reticulum,endoplasmic reticulum membrane,membrane,integral component of membrane	enzyme binding,carbohydrate binding	carbohydrate metabolic process
BKO / BWT	Q9Z2G6	Q9Z2G6	0.479813	0.479813	0.0141804	0.00733291	54	Q9Z2G6	Sel1l	Protein sel-1 homolog 1	SE1L1_MOUSE	7	39.4563	1.39456	BKO	BWT	Hrd1p ubiquitin ligase ERAD-L complex,endoplasmic reticulum,integral component of membrane,Derlin-1 retrotranslocation complex	protein binding	triglyceride metabolic process,Notch signaling pathway,protein secretion,retrograde protein transport, ER to cytosol,response to endoplasmic reticulum stress,ERAD pathway
BKO / BWT	Q8VBT9	Q8VBT9	0.531018	0.531018	0.0147282	0.00758279	39	Q8VBT9	Aspscr1	Tether containing UBX domain for GLUT4	ASPC1_MOUSE	5	44.4948	1.44495	BKO	BWT	nucleoplasm,cytosol,plasma membrane,cytoplasmic side of plasma membrane,endomembrane system,vesicle membrane,extrinsic component of membrane,cytoplasmic vesicle membrane,endoplasmic reticulum-Golgi intermediate compartment membrane,intracellular membrane-bounded organelle,perinuclear region of cytoplasm	protein binding	intracellular protein transport,positive regulation of protein modification process,glucose homeostasis,regulation of glucose import,membrane organization
BKO / BWT	P60670	P60670	-0.0853442	0.0853442	0.0153132	0.00785195	46	P60670	Nploc4	Nuclear protein localization protein 4 homolog	NPL4_MOUSE	5	-5.74404	0.94256	BKO	BWT	nucleus,endoplasmic reticulum,cytosol,VCP-NPL4-UFD1 AAA ATPase complex,UFD1-NPL4 complex,nuclear outer membrane-endoplasmic reticulum membrane network	ubiquitin protein ligase binding,ubiquitin binding,metal ion binding	ubiquitin-dependent protein catabolic process,Golgi organization,ER-associated ubiquitin-dependent protein catabolic process,retrograde protein transport, ER to cytosol,negative regulation of type I interferon production,negative regulation of RIG-I signaling pathway
BKO / BWT	Q9QY42	Q9QY42	0.405404	0.405404	0.0165354	0.00839489	10	Q9QY42	Gpr37	Prosaposin receptor GPR37	GPR37_MOUSE	2	32.446	1.32446	BKO	BWT	ubiquitin ligase complex,endoplasmic reticulum,endoplasmic reticulum membrane,plasma membrane,integral component of membrane,receptor complex	G-protein coupled peptide receptor activity,Hsp70 protein binding,heat shock protein binding,ubiquitin protein ligase binding,prosaposin receptor activity,peptide binding	adenylate cyclase-inhibiting G-protein coupled receptor signaling pathway,locomotion involved in locomotory behavior,dopamine biosynthetic process,positive regulation of MAPK cascade,positive regulation of dopamine metabolic process,negative regulation of hydrogen peroxide-induced cell death
BKO / BWT	Q8BVI5	Q8BVI5	0.155421	0.155421	0.0175493	0.00883472	14	Q8BVI5	Stx16	Syntaxin-16	STX16_MOUSE	3	11.3747	1.11375	BKO	BWT	Golgi membrane,cytoplasm,Golgi apparatus,trans-Golgi network,cytosol,focal adhesion,membrane,integral component of membrane,SNARE complex,Golgi cisterna,intracellular membrane-bounded organelle,perinuclear region of cytoplasm,endoplasmic reticulum	SNARE binding,SNAP receptor activity,protein binding,syntaxin binding	intracellular protein transport,vesicle fusion,retrograde transport, endosome to Golgi,vesicle docking,Golgi ribbon formation
BKO / BWT	Q9R1Q9	Q9R1Q9	0.55711	0.55711	0.017768	0.00893324	51	Q9R1Q9	Atp6ap1	V-type proton ATPase subunit S1	VAS1_MOUSE	5	47.1319	1.47132	BKO	BWT	endoplasmic reticulum membrane,integral component of membrane,endoplasmic reticulum-Golgi intermediate compartment membrane,proton-transporting V-type ATPase, V1 domain,extracellular exosome	ATP binding,Rab GTPase binding,proton-transporting ATP synthase activity, rotational mechanism,proton-transporting ATPase activity, rotational mechanism	ATP hydrolysis coupled proton transport,positive regulation of osteoblast differentiation,positive regulation of bone resorption,pH reduction,positive regulation of exocytosis,establishment of organelle localization,positive regulation of ERK1 and ERK2 cascade,positive regulation of osteoclast development,proton-transporting V-type ATPase complex assembly
BKO / BWT	Q6PA06	Q6PA06	-1.22057	1.22057	0.0179157	0.00899737	109	Q6PA06	Atl2	Atlastin-2	ATLA2_MOUSE	13	-57.0888	0.429112	BKO	BWT	endoplasmic reticulum,endoplasmic reticulum membrane,membrane,integral component of membrane	GTPase activity,protein binding,GTP binding,identical protein binding	endoplasmic reticulum organization,Golgi organization,protein homooligomerization
BKO / BWT	P57716	P57716	0.384356	0.384356	0.0180293	0.00904818	36	P57716	Ncstn	Nicastrin	NICA_MOUSE	4	30.5277	1.30528	BKO	BWT	lysosomal membrane,endoplasmic reticulum,Golgi apparatus,plasma membrane,integral component of plasma membrane,focal adhesion,membrane,integral component of membrane,cytoplasmic vesicle membrane,melanosome,extracellular exosome,gamma-secretase complex	endopeptidase activity,protein binding	myeloid cell homeostasis,membrane protein ectodomain proteolysis,Notch signaling pathway,Notch receptor processing,protein processing,beta-amyloid formation,T cell proliferation,amyloid precursor protein metabolic process,positive regulation of catalytic activity,beta-amyloid metabolic process,epithelial cell proliferation
BKO / BWT	O55003	O55003	0.452963	0.452963	0.0184088	0.00921631	12	O55003	Bnip3	BCL2/adenovirus E1B 19 kDa protein-interacting protein 3	BNIP3_MOUSE	2	36.8849	1.36885	BKO	BWT	nucleus,nuclear envelope,nucleoplasm,cytoplasm,mitochondrion,mitochondrial outer membrane,endoplasmic reticulum,postsynaptic density,dendrite,integral component of mitochondrial outer membrane,mitochondrial membrane	protein binding,identical protein binding,protein homodimerization activity,protein heterodimerization activity,GTPase binding	response to hypoxia,apoptotic process,cell death,granzyme-mediated apoptotic signaling pathway,negative regulation of mitochondrial fusion,cardiac muscle cell apoptotic process,positive regulation of cardiac muscle cell apoptotic process,regulation of mitochondrion organization,negative regulation of mitochondrial membrane potential,positive regulation of necrotic cell death,positive regulation o…
BKO / BWT	Q8VHE0	Q8VHE0	-0.803202	0.803202	0.019316	0.00961825	67	Q8VHE0	Sec63	Translocation protein SEC63 homolog	SEC63_MOUSE	8	-42.6924	0.573076	BKO	BWT	endoplasmic reticulum,endoplasmic reticulum membrane,membrane,integral component of membrane	RNA binding,protein transporter activity	liver development,SRP-dependent cotranslational protein targeting to membrane,posttranslational protein targeting to membrane,nitrogen compound metabolic process,multicellular organism aging,posttranslational protein targeting to membrane, translocation,renal system development
BKO / BWT	Q8BGS7	Q8BGS7	-0.770243	0.770243	0.0197909	0.00982609	18	Q8BGS7	Cept1	Choline/ethanolaminephosphotransferase 1	CEPT1_MOUSE	2	-41.3681	0.586319	BKO	BWT	endoplasmic reticulum membrane,integral component of membrane,nuclear membrane	diacylglycerol cholinephosphotransferase activity,ethanolaminephosphotransferase activity,phosphotransferase activity, for other substituted phosphate groups,metal ion binding	phosphatidylethanolamine biosynthetic process,phosphatidylcholine biosynthetic process,CDP-choline pathway
BKO / BWT	Q8BHL8	Q8BHL8	0.333494	0.333494	0.0211099	0.0103939	12	Q8BHL8	Psmf1	Proteasome inhibitor PI31 subunit	PSMF1_MOUSE	2	26.0062	1.26006	BKO	BWT	proteasome complex,endoplasmic reticulum,cytosol,membrane,perinuclear region of cytoplasm	protein homodimerization activity,protein heterodimerization activity,proteasome binding	ubiquitin-dependent protein catabolic process,negative regulation of proteasomal protein catabolic process
BKO / BWT	Q8BU85	Q8BU85	-3.16569	3.16569	0.0213085	0.0104819	9	Q8BU85	Msrb3	Methionine-R-sulfoxide reductase B3, mitochondrial	MSRB3_MOUSE	5	-88.8562	0.111438	BKO	BWT	mitochondrion,endoplasmic reticulum	zinc ion binding,peptide-methionine (R)-S-oxide reductase activity	response to oxidative stress,protein repair,oxidation-reduction process
BKO / BWT	O35598	O35598	0.073225	0.073225	0.0218571	0.0107218	133	O35598	Adam10	Disintegrin and metalloproteinase domain-containing protein 10	ADA10_MOUSE	14	5.20658	1.05207	BKO	BWT	Golgi membrane,extracellular space,nucleus,cytoplasm,Golgi apparatus,Golgi-associated vesicle,plasma membrane,focal adhesion,cell surface,postsynaptic density,membrane,integral component of membrane,host cell,extracellular exosome,perinuclear endoplasmic reticulum,tetraspanin-enriched microdomain	endopeptidase activity,metalloendopeptidase activity,protein binding,metallopeptidase activity,SH3 domain binding,protein kinase binding,SH2 domain binding,protein homodimerization activity,metal ion binding	in utero embryonic development,protein phosphorylation,membrane protein ectodomain proteolysis,nucleocytoplasmic transport,negative regulation of cell adhesion,epidermal growth factor receptor signaling pathway,Notch signaling pathway,Notch receptor processing,positive regulation of cell proliferation,positive regulation of T cell chemotaxis,protein processing,positive regulation of cell growth,p…
BKO / BWT	Q61743	Q61743	-1.36953	1.36953	0.0234635	0.011397	19	Q61743	Kcnj11	ATP-sensitive inward rectifier potassium channel 11	KCJ11_MOUSE	6	-61.2984	0.387016	BKO	BWT	acrosomal vesicle,nuclear envelope,mitochondrion,endosome,endoplasmic reticulum,cytosol,plasma membrane,voltage-gated potassium channel complex,ATP-sensitive potassium channel complex,intercalated disc,T-tubule,axolemma,neuronal cell body,myelin sheath,cell body fiber	voltage-gated potassium channel activity,protein binding,ATP binding,protein C-terminus binding,ATP-activated inward rectifier potassium channel activity,ankyrin binding,potassium ion binding,heat shock protein binding,ion channel binding	response to ischemia,glucose metabolic process,potassium ion import,response to estradiol,response to ATP,response to testosterone,regulation of membrane potential,response to drug,negative regulation of insulin secretion,regulation of insulin secretion,neurological system process,cellular response to nicotine,cellular response to glucose stimulus,cellular response to tumor necrosis factor,potass…
BKO / BWT	Q80W04	Q80W04	0.0642604	0.0642604	0.0238161	0.0115511	18	Q80W04	Tmcc2	Transmembrane and coiled-coil domains protein 2	TMCC2_MOUSE	3	4.55488	1.04555	BKO	BWT	endoplasmic reticulum,integral component of membrane	molecular_function	amyloid precursor protein metabolic process
BKO / BWT	Q9D8N0	Q9D8N0	-0.215142	0.215142	0.0242513	0.0117288	115	Q9D8N0	Eef1g	Elongation factor 1-gamma	EF1G_MOUSE	11	-13.8539	0.861461	BKO	BWT	nucleus,cytoplasm,membrane,extracellular exosome,endoplasmic reticulum	translation elongation factor activity,glutathione transferase activity,cadherin binding	translational elongation,glutathione metabolic process,response to virus
BKO / BWT	O35465	O35465	-0.0372126	0.0372126	0.0257199	0.0123476	28	O35465	Fkbp8	Peptidyl-prolyl cis-trans isomerase FKBP8	FKBP8_MOUSE	4	-2.5464	0.974536	BKO	BWT	mitochondrion,mitochondrial envelope,endoplasmic reticulum,cytosol,membrane,integral component of endoplasmic reticulum membrane,mitochondrial membrane,protein complex	peptidyl-prolyl cis-trans isomerase activity,FK506 binding,identical protein binding,disordered domain specific binding	protein peptidyl-prolyl isomerization,cell fate specification,negative regulation of protein phosphorylation,apoptotic process,smoothened signaling pathway,dorsal/ventral pattern formation,regulation of gene expression,dorsal/ventral neural tube patterning,neural tube development,regulation of BMP signaling pathway,positive regulation of BMP signaling pathway,multicellular organism growth,camera-…
BKO / BWT	P55144	P55144	0.173267	0.173267	0.0267256	0.0127559	33	P55144	Tyro3	Tyrosine-protein kinase receptor TYRO3	TYRO3_MOUSE	6	12.7609	1.12761	BKO	BWT	nucleus,nuclear envelope,endoplasmic reticulum membrane,plasma membrane,integral component of membrane	protein tyrosine kinase activity,transmembrane receptor protein tyrosine kinase activity,ATP binding,phosphatidylinositol 3-kinase binding,protein heterodimerization activity	natural killer cell differentiation,spermatogenesis,peptidyl-tyrosine phosphorylation,forebrain cell migration,platelet activation,secretion by cell,negative regulation of toll-like receptor signaling pathway,substrate adhesion-dependent cell spreading,ovulation cycle,apoptotic cell clearance,protein kinase B signaling,negative regulation of neuron apoptotic process,negative regulation of innate …
BKO / BWT	Q9CXE7	Q9CXE7	-2.19322	2.19322	0.0270176	0.0128727	3	Q9CXE7	Tmed5	Transmembrane emp24 domain-containing protein 5	TMED5_MOUSE	2	-78.1336	0.218664	BKO	BWT	endoplasmic reticulum membrane,endoplasmic reticulum-Golgi intermediate compartment,Golgi apparatus,cis-Golgi network,integral component of membrane,endoplasmic reticulum-Golgi intermediate compartment membrane,endoplasmic reticulum exit site	molecular_function	protein transport,Golgi ribbon formation
BKO / BWT	Q80WT0	Q80WT0	0.34711	0.34711	0.0272153	0.0129499	15	Q80WT0	Jph4	Junctophilin-4	JPH4_MOUSE	2	27.201	1.27201	BKO	BWT	endoplasmic reticulum membrane,smooth endoplasmic reticulum,plasma membrane,integral component of membrane,junctional membrane complex,dendritic shaft	molecular_function	regulation of cytokine production,learning,regulation of synaptic plasticity,neuromuscular process controlling balance,regulation of store-operated calcium entry
BKO / BWT	Q8K2L8	Q8K2L8	0.453179	0.453179	0.0281298	0.0133369	51	Q8K2L8	Trappc12	Trafficking protein particle complex subunit 12	TPC12_MOUSE	8	36.9053	1.36905	BKO	BWT	kinetochore,nucleus,endoplasmic reticulum-Golgi intermediate compartment	endopeptidase activity	proteolysis,vesicle-mediated transport,metaphase plate congression,regulation of kinetochore assembly,positive regulation of protein localization to kinetochore
BKO / BWT	Q3TUA9	Q3TUA9	0.401099	0.401099	0.0292369	0.0137966	13	Q3TUA9	Pomk	Protein O-mannose kinase	SG196_MOUSE	2	32.0513	1.32051	BKO	BWT	endoplasmic reticulum membrane,integral component of membrane	protein kinase activity,ATP binding,phosphotransferase activity, alcohol group as acceptor,carbohydrate kinase activity	neuron migration,protein phosphorylation,protein O-linked glycosylation,brain development,learning or memory,sensory perception of pain,carbohydrate phosphorylation,neuromuscular process
BKO / BWT	Q9CS84	Q9CS84	-0.2547	0.2547	0.0306437	0.0143821	225	Q9CS84	Nrxn1	Neurexin-1	NRX1A_MOUSE	30	-16.1839	0.838161	BKO	BWT	endoplasmic reticulum,plasma membrane,cell surface,integral component of membrane,cell junction,nuclear membrane,vesicle,presynaptic membrane,neuronal cell body,protein complex	calcium channel regulator activity,calcium ion binding,protein binding,acetylcholine receptor binding,cell adhesion molecule binding,neuroligin family protein binding	vesicle docking involved in exocytosis,cell adhesion,chemical synaptic transmission,neurotransmitter secretion,synapse assembly,learning,adult behavior,social behavior,vocal learning,neuromuscular process controlling balance,positive regulation of synapse assembly,positive regulation of synaptic transmission, glutamatergic,prepulse inhibition,regulation of insulin secretion involved in cellular r…
BKO / BWT	Q9EQP2	Q9EQP2	0.0380876	0.0380876	0.0326655	0.0151926	93	Q9EQP2	Ehd4	EH domain-containing protein 4	EHD4_MOUSE	11	2.67519	1.02675	BKO	BWT	endoplasmic reticulum,plasma membrane,membrane,early endosome membrane,perinuclear region of cytoplasm,recycling endosome membrane,extracellular exosome	calcium ion binding,protein binding,ATP binding,GTP binding,cadherin binding	pinocytosis,regulation of endocytosis,endocytic recycling,positive regulation of peptidyl-tyrosine phosphorylation,protein homooligomerization,cellular response to growth factor stimulus
BKO / BWT	P15105	P15105	0.101034	0.101034	0.0330928	0.0153664	275	P15105	Glul	Glutamine synthetase	GLNA_MOUSE	23	7.25415	1.07254	BKO	BWT	nucleus,cytoplasm,mitochondrion,rough endoplasmic reticulum,cytosol,perikaryon,myelin sheath,protein complex,axon terminus,cell body,extracellular exosome,glial cell projection	magnesium ion binding,glutamate decarboxylase activity,glutamate-ammonia ligase activity,protein binding,ATP binding,glutamate binding,manganese ion binding,identical protein binding,dynein light chain binding	glutamine biosynthetic process,cell proliferation,cellular response to starvation,response to glucose,ammonia assimilation cycle,positive regulation of insulin secretion,positive regulation of epithelial cell proliferation,protein homooligomerization,positive regulation of synaptic transmission, glutamatergic
BKO / BWT	P61022	P61022	0.287761	0.287761	0.0337126	0.0156148	42	P61022	Chp1	Calcineurin B homologous protein 1	CHP1_MOUSE	5	22.0745	1.22074	BKO	BWT	Golgi membrane,nucleus,cytoplasm,endoplasmic reticulum,endoplasmic reticulum-Golgi intermediate compartment,cytosol,plasma membrane,focal adhesion,microtubule cytoskeleton,transport vesicle,host cell,extracellular exosome	protein kinase inhibitor activity,transporter activity,calcium ion binding,microtubule binding,kinase binding,calcium-dependent protein binding	microtubule bundle formation,negative regulation of protein phosphorylation,negative regulation of protein kinase activity,protein export from nucleus,negative regulation of phosphatase activity,calcium ion regulated exocytosis,membrane docking,cytoplasmic microtubule organization,negative regulation of protein ubiquitination,negative regulation of protein autophosphorylation,negative regulation …
BKO / BWT	Q3UPL0	Q3UPL0	0.201153	0.201153	0.0342745	0.0158366	178	Q3UPL0	Sec31a	Protein transport protein Sec31A	SC31A_MOUSE	22	14.9617	1.14962	BKO	BWT	cytoplasm,endoplasmic reticulum,endoplasmic reticulum membrane,cytosol,vesicle coat,COPII vesicle coat,ER to Golgi transport vesicle,intracellular membrane-bounded organelle,perinuclear region of cytoplasm,endoplasmic reticulum exit site	calcium-dependent protein binding	protein transport,vesicle-mediated transport,response to calcium ion
BKO / BWT	P62242	P62242	-0.100159	0.100159	0.034809	0.0160479	82	P62242	Rps8	40S ribosomal protein S8	RS8_MOUSE	8	-6.70701	0.93293	BKO	BWT	nucleus,endoplasmic reticulum,cytosol,focal adhesion,membrane,cytosolic small ribosomal subunit,intracellular ribonucleoprotein complex,extracellular exosome	RNA binding,structural constituent of ribosome	maturation of SSU-rRNA from tricistronic rRNA transcript (SSU-rRNA, 5.8S rRNA, LSU-rRNA),translation
BKO / BWT	P14211	P14211	-0.0216592	0.0216592	0.0348349	0.0160585	386	P14211	Calr	Calreticulin	CALR_MOUSE	29	-1.49009	0.985099	BKO	BWT	acrosomal vesicle,extracellular region,extracellular space,nucleus,cytoplasm,endoplasmic reticulum,endoplasmic reticulum lumen,smooth endoplasmic reticulum,Golgi apparatus,cytosol,polysome,focal adhesion,external side of plasma membrane,membrane,extracellular matrix,sarcoplasmic reticulum lumen,MHC class I peptide loading complex,host cell,phagocytic vesicle,perinuclear region of cytoplasm,extrac…	glycoprotein binding,RNA binding,mRNA binding,integrin binding,iron ion binding,calcium ion binding,protein binding,carbohydrate binding,ubiquitin protein ligase binding,peptide binding,hormone binding,androgen receptor binding,unfolded protein binding	negative regulation of transcription from RNA polymerase II promoter,peptide antigen assembly with MHC class I protein complex,protein export from nucleus,receptor-mediated endocytosis,spermatogenesis,positive regulation of cell proliferation,positive regulation of endothelial cell migration,positive regulation of gene expression,negative regulation of translation,cortical actin cytoskeleton orga…
BKO / BWT	Q60994	Q60994	-3.43009	3.43009	0.036352	0.0166613	6	Q60994	Adipoq	Adiponectin	ADIPO_MOUSE	4	-90.7223	0.0927768	BKO	BWT	collagen trimer,extracellular space,endoplasmic reticulum,cell surface,perinuclear region of cytoplasm,extracellular exosome,cell periphery	receptor binding,hormone activity,protein binding,sialic acid binding,identical protein binding,protein homodimerization activity	response to hypoxia,positive regulation of protein phosphorylation,glucose metabolic process,fatty acid beta-oxidation,response to nutrient,circadian rhythm,response to sucrose,response to glucose,positive regulation of signal transduction,negative regulation of platelet-derived growth factor receptor signaling pathway,positive regulation of protein kinase A signaling,negative regulation of macro…
BKO / BWT	P42859	P42859	0.0385336	0.0385336	0.0364822	0.0167092	81	P42859	Htt	Huntingtin	HD_MOUSE	13	2.70694	1.02707	BKO	BWT	nucleus,nucleoplasm,cytoplasm,mitochondrion,late endosome,autophagosome,endoplasmic reticulum,Golgi apparatus,centriole,cytosol,inclusion body,axon,dendrite,cytoplasmic vesicle membrane,cytoplasmic vesicle,protein complex,perinuclear region of cytoplasm	p53 binding,protein binding,profilin binding,transcription factor binding,kinase binding,heat shock protein binding,dynactin binding,identical protein binding,ion channel binding,dynein intermediate chain binding,beta-tubulin binding,diazepam binding	urea cycle,citrulline metabolic process,establishment of mitotic spindle orientation,mitochondrial transport,ER to Golgi vesicle-mediated transport,retrograde vesicle-mediated transport, Golgi to ER,apoptotic process,mitochondrion organization,endoplasmic reticulum organization,Golgi organization,dopamine receptor signaling pathway,spermatogenesis,gastrulation,central nervous system development,b…
BKO / BWT	Q8BLF1	Q8BLF1	-0.0780207	0.0780207	0.0367031	0.0167966	162	Q8BLF1	Nceh1	Neutral cholesterol ester hydrolase 1	NCEH1_MOUSE	13	-5.26435	0.947356	BKO	BWT	endoplasmic reticulum,membrane,integral component of membrane	serine hydrolase activity,phosphate ion binding,carboxylic ester hydrolase activity	protein dephosphorylation,xenobiotic metabolic process,catabolic process,lipid catabolic process,SMAD protein signal transduction
BKO / BWT	Q6Y7W8	Q6Y7W8	-0.267247	0.267247	0.0374522	0.0170941	52	Q6Y7W8	Gigyf2	PERQ amino acid-rich with GYF domain-containing protein 2	PERQ2_MOUSE	9	-16.9096	0.830904	BKO	BWT	cytoplasm,endosome,endoplasmic reticulum,Golgi apparatus,cytosol,cytoplasmic stress granule,membrane,integral component of membrane,vesicle,perikaryon,protein complex,proximal dendrite	RNA binding,protein binding,cadherin binding,proline-rich region binding	feeding behavior,adult locomotory behavior,post-embryonic development,posttranscriptional gene silencing,negative regulation of translation,spinal cord motor neuron differentiation,mitotic G1 DNA damage checkpoint,multicellular organism growth,cellular protein metabolic process,insulin-like growth factor receptor signaling pathway,homeostasis of number of cells within a tissue,musculoskeletal mov…
BKO / BWT	Q9EQC5	Q9EQC5	0.120237	0.120237	0.0377058	0.017185	62	Q9EQC5	Scyl1	N-terminal kinase-like protein	NTKL_MOUSE	9	8.69131	1.08691	BKO	BWT	cytoplasm,endoplasmic reticulum-Golgi intermediate compartment,Golgi apparatus,cis-Golgi network,microtubule organizing center,cytosol,membrane,COPI vesicle coat	protein kinase activity,protein binding,ATP binding,cadherin binding	protein phosphorylation,retrograde vesicle-mediated transport, Golgi to ER
BKO / BWT	Q6RKD8	Q6RKD8	-0.278392	0.278392	0.0386459	0.0175479	24	Q6RKD8	Flrt1	Leucine-rich repeat transmembrane protein FLRT1	FLRT1_MOUSE	4	-17.5491	0.824509	BKO	BWT	extracellular space,endoplasmic reticulum membrane,integral component of plasma membrane,cell-cell junction,cytoplasmic vesicle membrane,cytoplasmic vesicle,neuronal cell body membrane,neuron projection terminus,perinuclear region of cytoplasm,focal adhesion	protein kinase inhibitor activity,fibroblast growth factor receptor binding	negative regulation of protein kinase activity,cell adhesion,fibroblast growth factor receptor signaling pathway,dendrite development,cytokine-mediated signaling pathway,negative regulation of JAK-STAT cascade,positive regulation of synapse assembly,neuron projection extension
BKO / BWT	P52194	P52194	-0.310761	0.310761	0.0433669	0.0193824	30	P52194	Clgn	Calmegin	CLGN_MOUSE	4	-19.3784	0.806216	BKO	BWT	nuclear envelope,endoplasmic reticulum,endoplasmic reticulum membrane,integral component of membrane	calcium ion binding,protein binding,protein binding involved in protein folding,unfolded protein binding	protein folding,protein complex assembly,multicellular organism development,spermatogenesis,single fertilization,binding of sperm to zona pellucida,cell differentiation,meiotic cell cycle
BKO / BWT	Q99PI8	Q99PI8	0.325098	0.325098	0.0450536	0.0200085	18	Q99PI8	Rtn4r	Reticulon-4 receptor	RTN4R_MOUSE	2	25.2749	1.25275	BKO	BWT	cytoplasm,endoplasmic reticulum,plasma membrane,integral component of plasma membrane,cell surface,growth cone,anchored component of external side of plasma membrane,neuron projection,neuronal cell body,dendritic shaft,perikaryon,axonal growth cone,membrane raft,extracellular exosome	protein kinase inhibitor activity,protein binding,heparin binding,chondroitin sulfate binding,neuregulin receptor activity,Requires Ontology	negative regulation of protein kinase activity,cell surface receptor signaling pathway,axonogenesis,negative regulation of neuron projection development,cytokine-mediated signaling pathway,corpus callosum development,neuronal signal transduction,negative regulation of axon extension,positive regulation of Rho protein signal transduction,positive regulation of GTPase activity,negative regulation o…
BKO / BWT	Q6PHU5	Q6PHU5	-0.0609447	0.0609447	0.0451447	0.0200382	143	Q6PHU5	Sort1	Sortilin	SORT_MOUSE	15	-4.13638	0.958636	BKO	BWT	lysosomal membrane,early endosome,endoplasmic reticulum membrane,Golgi apparatus,cytosol,plasma membrane,clathrin-coated pit,cell surface,endosome membrane,integral component of membrane,clathrin-coated vesicle,trans-Golgi network transport vesicle,dendrite,cytoplasmic vesicle membrane,cytoplasmic vesicle,nuclear membrane,Golgi cisterna membrane,neuronal cell body,perinuclear region of cytoplasm	protein binding,nerve growth factor receptor activity,enzyme binding,neurotensin receptor activity, non-G-protein coupled,nerve growth factor binding	ossification,Golgi to endosome transport,endocytosis,G-protein coupled receptor signaling pathway,neuropeptide signaling pathway,multicellular organism development,endosome to lysosome transport,extrinsic apoptotic signaling pathway via death domain receptors,regulation of gene expression,myotube differentiation,vesicle organization,endosome transport via multivesicular body sorting pathway,respo…
BKO / BWT	Q9CQB5	Q9CQB5	0.35381	0.35381	0.0458726	0.0203165	21	Q9CQB5	Cisd2	CDGSH iron-sulfur domain-containing protein 2	CISD2_MOUSE	2	27.7931	1.27793	BKO	BWT	mitochondrial outer membrane,endoplasmic reticulum,endoplasmic reticulum membrane,membrane,integral component of membrane,protein complex,perinuclear region of cytoplasm	RNA binding,protein homodimerization activity,metal ion binding,2 iron, 2 sulfur cluster binding	mitophagy,multicellular organism aging,regulation of autophagy
BKO / BWT	Q91VE0	Q91VE0	0.032165	0.032165	0.0463613	0.0204984	62	Q91VE0	Slc27a4	Long-chain fatty acid transport protein 4	S27A4_MOUSE	9	2.25454	1.02255	BKO	BWT	endoplasmic reticulum,endoplasmic reticulum membrane,plasma membrane,microvillus,membrane,integral component of membrane,brush border membrane	nucleotide binding,long-chain fatty acid-CoA ligase activity,very long-chain fatty acid-CoA ligase activity	very long-chain fatty acid metabolic process,medium-chain fatty acid transport,long-chain fatty acid metabolic process,fatty acid metabolic process,response to nutrient,long-chain fatty acid transport,very long-chain fatty acid catabolic process,skin development,long-chain fatty acid import
BKO / BWT	P14115	P14115	-0.233696	0.233696	0.0467378	0.020646	51	P14115	Rpl27a	60S ribosomal protein L27a	RL27A_MOUSE	5	-14.9547	0.850453	BKO	BWT	endoplasmic reticulum,cytosol,membrane,cytosolic large ribosomal subunit	RNA binding,structural constituent of ribosome	cytoplasmic translation
BKO / BWT	Q9D3A9	Q9D3A9	0.102307	0.102307	0.0495667	0.0216894	72	Q9D3A9	Ttyh1	Protein tweety homolog 1	TTYH1_MOUSE	7	7.34883	1.07349	BKO	BWT	axon,smooth endoplasmic reticulum membrane,filopodium membrane,filopodium tip,chloride channel complex	calcium ion binding,volume-sensitive chloride channel activity	mitotic cell cycle,chloride transport,single organismal cell-cell adhesion,cell-substrate adhesion,regulation of anion transport,filopodium assembly,chloride transmembrane transport
BKO / BWT	Q64191	Q64191	-0.556113	0.556113	0.0499594	0.0218366	83	Q64191	Aga	N(4)-(beta-N-acetylglucosaminyl)-L-asparaginase	ASPG_MOUSE	8	-31.9868	0.680132	BKO	BWT	extracellular space,lysosome,endoplasmic reticulum,extracellular exosome	N4-(beta-N-acetylglucosaminyl)-L-asparaginase activity,peptidase activity,protein self-association	proteolysis,protein deglycosylation,protein maturation
BKO / BWT	Q9DAU1	Q9DAU1	0.658931	0.658931	0.0516256	0.0224694	71	Q9DAU1	Cnpy3	Protein canopy homolog 3	CNPY3_MOUSE	8	57.8912	1.57891	BKO	BWT	endoplasmic reticulum	receptor binding	innate immune response
BKO / BWT	P50427	P50427	-0.558683	0.558683	0.0554711	0.0238968	9	P50427	Sts	Steryl-sulfatase	STS_MOUSE	3	-32.1078	0.678922	BKO	BWT	endoplasmic reticulum membrane,integral component of membrane,organelle membrane	steryl-sulfatase activity,sulfuric ester hydrolase activity,metal ion binding	female pregnancy,steroid metabolic process
BKO / BWT	Q9ERR7	Q9ERR7	-0.263202	0.263202	0.0585255	0.0250307	54	Q9ERR7	2015-09-01	15 kDa selenoprotein	SEP15_MOUSE	5	-16.6763	0.833237	BKO	BWT	endoplasmic reticulum lumen,extracellular exosome	protein binding	'de novo' posttranslational protein folding
BKO / BWT	O54998	O54998	-0.739379	0.739379	0.0777488	0.0319556	15	O54998	Fkbp7	Peptidyl-prolyl cis-trans isomerase FKBP7	FKBP7_MOUSE	3	-40.1003	0.598997	BKO	BWT	endoplasmic reticulum,endoplasmic reticulum lumen	peptidyl-prolyl cis-trans isomerase activity,calcium ion binding,protein binding,FK506 binding	protein peptidyl-prolyl isomerization,chaperone-mediated protein folding
BKO / BWT	Q9CQU0	Q9CQU0	0.0821165	0.0821165	0.0809033	0.0330232	30	Q9CQU0	Txndc12	Thioredoxin domain-containing protein 12	TXD12_MOUSE	4	5.85699	1.05857	BKO	BWT	endoplasmic reticulum,endoplasmic reticulum lumen	peptide disulfide oxidoreductase activity,protein-disulfide reductase (glutathione) activity	cell differentiation,cell redox homeostasis,oxidation-reduction process,negative regulation of cell death,negative regulation of endoplasmic reticulum stress-induced intrinsic apoptotic signaling pathway
BKO / BWT	Q9Z0J0	Q9Z0J0	0.251333	0.251333	0.0875316	0.0352579	27	Q9Z0J0	Npc2	Epididymal secretory protein E1	NPC2_MOUSE	2	19.0306	1.19031	BKO	BWT	extracellular space,lysosome,endoplasmic reticulum,extracellular exosome	cholesterol binding,enzyme binding	cholesterol metabolic process,response to virus,cholesterol transport,intracellular sterol transport,intracellular cholesterol transport,cholesterol efflux,cholesterol homeostasis
BKO / BWT	Q3UUQ7	Q3UUQ7	0.143425	0.143425	0.0961072	0.0381956	42	Q3UUQ7	Pgap1	GPI inositol-deacylase	PGAP1_MOUSE	6	10.4524	1.10452	BKO	BWT	endoplasmic reticulum,endoplasmic reticulum membrane,integral component of membrane	nuclease activity,phosphoric ester hydrolase activity	GPI anchor biosynthetic process,sensory perception of sound,embryonic pattern specification,anterior/posterior axis specification,protein transport,myo-inositol transport,forebrain regionalization,head development,nucleic acid phosphodiester bond hydrolysis
BKO / BWT	Q9CQ56	Q9CQ56	0.126351	0.126351	0.107902	0.0421959	18	Q9CQ56	Use1	Vesicle transport protein USE1	USE1_MOUSE	3	9.15294	1.09153	BKO	BWT	endoplasmic reticulum,endoplasmic reticulum membrane,integral component of membrane		endoplasmic reticulum organization,protein transport,vesicle-mediated transport,regulation of ER to Golgi vesicle-mediated transport,endoplasmic reticulum tubular network organization
BKO / BWT	P97393	P97393	0.203962	0.203962	0.11682	0.0450797	48	P97393	Arhgap5	Rho GTPase-activating protein 5	RHG05_MOUSE	8	15.1857	1.15186	BKO	BWT	endoplasmic reticulum,cytosol,membrane	GTPase activity,GTPase activator activity,GTP binding,SH2 domain binding	positive regulation of mesenchymal cell proliferation,signal transduction,regulation of cell size,positive regulation of cell migration,positive regulation of GTPase activity
BKO / BWT	Q8BW41	Q8BW41	-0.170057	0.170057	0.117736	0.0453547	28	Q8BW41	Pomgnt2	Protein O-linked-mannose beta-1,4-N-acetylglucosaminyltransferase 2	PMGT2_MOUSE	3	-11.1193	0.888807	BKO	BWT	endoplasmic reticulum,endoplasmic reticulum membrane,integral component of membrane	acetylglucosaminyltransferase activity,protein O-GlcNAc transferase activity	neuron migration,protein O-linked glycosylation,protein O-linked mannosylation

## Sheet: quadriceps-ConA_pulldown-Golgi
Comparison (group1/group2)	Group	ProteinGroups	AVG Log2 Ratio	Absolute AVG Log2 Ratio	Pvalue	Qvalue	# of Ratios	UniProtIds	Genes	ProteinDescriptions	ProteinNames	# Unique Total Peptides	% Change	Ratio	Condition Numerator	Condition Denominator	GO Cellular Component	GO Molecular Function	GO Biological Process
BKO / BWT	Q8R429	Q8R429	-2.86246	2.86246	2.179e-64	5.22959e-63	661	Q8R429	Atp2a1	Sarcoplasmic/endoplasmic reticulum calcium ATPase 1	AT2A1_MOUSE	84	-86.2496	0.137504	BKO	BWT	mitochondrion,endoplasmic reticulum,endoplasmic reticulum membrane,endoplasmic reticulum-Golgi intermediate compartment,membrane,integral component of membrane,sarcoplasmic reticulum,H zone,I band,sarcoplasmic reticulum membrane,perinuclear region of cytoplasm	calcium-transporting ATPase activity,calcium ion binding,protein binding,ATP binding,ATPase activity,protein homodimerization activity	calcium ion transport,regulation of muscle contraction,regulation of striated muscle contraction,apoptotic mitochondrial changes,positive regulation of fast-twitch skeletal muscle fiber contraction,positive regulation of endoplasmic reticulum calcium ion concentration,negative regulation of endoplasmic reticulum calcium ion concentration,response to endoplasmic reticulum stress,negative regulatio…
BKO / BWT	Q8K1M6	Q8K1M6	0.121448	0.121448	7.36133e-31	5.49545e-30	536	Q8K1M6	Dnm1l	Dynamin-1-like protein	DNM1L_MOUSE	42	8.78265	1.08783	BKO	BWT	Golgi membrane,cytoplasm,mitochondrion,mitochondrial outer membrane,peroxisome,endoplasmic reticulum,Golgi apparatus,cytosol,microtubule,brush border,clathrin-coated pit,microtubule cytoskeleton,membrane,cell junction,synaptic vesicle membrane,intracellular membrane-bounded organelle,protein complex,perinuclear region of cytoplasm,mitochondrion-derived vesicle	GTPase activity,protein binding,GTP binding,microtubule binding,lipid binding,Rab GTPase binding,clathrin binding,GTP-dependent protein binding,ubiquitin protein ligase binding,protein complex binding,identical protein binding,protein homodimerization activity,BH2 domain binding	mitochondrial fission,release of cytochrome c from mitochondria,dynamin family protein polymerization involved in mitochondrial fission,endocytosis,mitochondrion organization,negative regulation of mitochondrial fusion,regulation of mitochondrion organization,peroxisome fission,regulation of protein oligomerization,synaptic vesicle recycling via endosome,positive regulation of apoptotic process,m…
BKO / BWT	P07724	P07724	-1.69586	1.69586	1.86081e-24	1.02733e-23	204	P07724	Alb	Serum albumin	ALBU_MOUSE	24	-69.1329	0.308671	BKO	BWT	extracellular region,extracellular space,nucleus,cytoplasm,endoplasmic reticulum,Golgi apparatus,myelin sheath,protein complex,extracellular exosome,blood microparticle	DNA binding,fatty acid binding,drug binding,toxic substance binding,pyridoxal phosphate binding,identical protein binding,metal ion binding,chaperone binding,oxygen binding	retina homeostasis,transport,cellular response to starvation,hemolysis by symbiont of host erythrocytes,negative regulation of apoptotic process,maintenance of mitochondrion location
BKO / BWT	Q9Z1Z0	Q9Z1Z0	0.398764	0.398764	2.79367e-22	1.35326e-21	263	Q9Z1Z0	Uso1	General vesicular transport factor p115	USO1_MOUSE	29	31.8378	1.31838	BKO	BWT	Golgi membrane,fibrillar center,endoplasmic reticulum,Golgi apparatus,Golgi stack,cytosol,ER to Golgi transport vesicle membrane,membrane,perinuclear region of cytoplasm	RNA binding,protein binding,protein transporter activity,cadherin binding	intracellular protein transport,ER to Golgi vesicle-mediated transport,Golgi organization,transcytosis,Golgi vesicle docking,vesicle fusion with Golgi apparatus,membrane fusion
BKO / BWT	Q99104	Q99104	0.481934	0.481934	3.02143e-21	1.37527e-20	271	Q99104	Myo5a	Unconventional myosin-Va	MYO5A_MOUSE	37	39.6615	1.39662	BKO	BWT	ruffle,photoreceptor outer segment,cytoplasm,Golgi apparatus,cytosol,intermediate filament,membrane,myosin complex,unconventional myosin complex,secretory granule,filopodium tip,insulin-responsive compartment,melanosome,actomyosin,neuronal cell body,extracellular exosome,lysosome,early endosome,late endosome,peroxisome,endoplasmic reticulum,actin filament,vesicle,microtubule plus-end,recycling en…	microfilament motor activity,RNA binding,motor activity,actin binding,calcium ion binding,protein binding,calmodulin binding,ATP binding,Rab GTPase binding,disordered domain specific binding	melanin metabolic process,transport,exocytosis,post-Golgi vesicle-mediated transport,chemical synaptic transmission,visual perception,vesicle-mediated transport,actin filament-based movement,vesicle transport along actin filament,insulin secretion,melanocyte differentiation,regulation of inositol 1,4,5-trisphosphate-sensitive calcium-release channel activity,locomotion involved in locomotory beha…
BKO / BWT	P11531	P11531	-1.88765	1.88765	9.03168e-19	3.50876e-18	277	P11531	Dmd	Dystrophin	DMD_MOUSE	109	-72.9753	0.270247	BKO	BWT	nucleus,mitochondrial outer membrane,Golgi apparatus,ribosome,neurofilament,plasma membrane,cell surface,postsynaptic density,dystrophin-associated glycoprotein complex,Z disc,lamellipodium,cell junction,cell-substrate junction,secretory granule,filopodium,axon,synaptic vesicle membrane,filopodium membrane,sarcolemma,neuronal cell body,costamere,protein complex,neuron projection terminus,membrane…	dystroglycan binding,actin binding,integrin binding,protein binding,lamin binding,zinc ion binding,structural constituent of muscle,myosin binding,vinculin binding,PDZ domain binding,nitric-oxide synthase binding	positive regulation of cell-matrix adhesion,regulation of heart rate,regulation of transcription, DNA-templated,muscle organ development,skeletal muscle tissue development,aging,establishment of blood-nerve barrier,positive regulation of cell proliferation,response to water deprivation,regulation of gene expression,regulation of release of sequestered calcium ion into cytosol by sarcoplasmic reti…
BKO / BWT	Q6P5E4	Q6P5E4	-0.599721	0.599721	5.1044e-18	1.89313e-17	401	Q6P5E4	Uggt1	UDP-glucose:glycoprotein glucosyltransferase 1	UGGG1_MOUSE	42	-34.0118	0.659882	BKO	BWT	endoplasmic reticulum,endoplasmic reticulum lumen,endoplasmic reticulum-Golgi intermediate compartment,protein complex,extracellular exosome	UDP-glucose:glycoprotein glucosyltransferase activity,protein binding,unfolded protein binding	protein N-linked glycosylation via asparagine,endoplasmic reticulum unfolded protein response,'de novo' posttranslational protein folding,ER-associated misfolded protein catabolic process,UDP-glucosylation
BKO / BWT	O09165	O09165	-1.60786	1.60786	9.17015e-17	3.10555e-16	257	O09165	Casq1	Calsequestrin-1	CASQ1_MOUSE	21	-67.1915	0.328085	BKO	BWT	mitochondrion,mitochondrial matrix,Golgi apparatus,terminal cisterna lumen,sarcoplasmic reticulum,T-tubule,I band,sarcoplasmic reticulum membrane,sarcoplasmic reticulum lumen	calcium ion binding	regulation of muscle contraction,endoplasmic reticulum organization,skeletal muscle tissue development,response to heat,response to organic substance,regulation of release of sequestered calcium ion into cytosol by sarcoplasmic reticulum,regulation of skeletal muscle contraction by regulation of release of sequestered calcium ion,response to denervation involved in regulation of muscle adaptation…
BKO / BWT	P23927	P23927	-1.3438	1.3438	1.64329e-13	4.27992e-13	136	P23927	Cryab	Alpha-crystallin B chain	CRYAB_MOUSE	14	-60.6018	0.393982	BKO	BWT	nucleus,cytoplasm,mitochondrion,Golgi apparatus,cytosol,plasma membrane,cell surface,postsynaptic density,microtubule cytoskeleton,Z disc,axon,M band,actin filament bundle,dendritic spine,perikaryon,myelin sheath,contractile fiber,extracellular exosome,synaptic membrane,cardiac myofibril	structural constituent of eye lens,protein binding,microtubule binding,identical protein binding,protein homodimerization activity,metal ion binding,unfolded protein binding	response to hypoxia,lens development in camera-type eye,protein folding,tubulin complex assembly,muscle organ development,aging,negative regulation of gene expression,regulation of cell death,negative regulation of cell growth,microtubule polymerization or depolymerization,response to estradiol,negative regulation of intracellular transport,negative regulation of protein homooligomerization,respo…
BKO / BWT	P19096	P19096	-0.384582	0.384582	5.02144e-13	1.25277e-12	679	P19096	Fasn	Fatty acid synthase	FAS_MOUSE	68	-23.3999	0.766001	BKO	BWT	mitochondrion,Golgi apparatus,cytosol,plasma membrane,membrane,melanosome,glycogen granule,extracellular exosome	RNA binding,fatty acid synthase activity,[acyl-carrier-protein] S-acetyltransferase activity,[acyl-carrier-protein] S-malonyltransferase activity,3-oxoacyl-[acyl-carrier-protein] synthase activity,3-oxoacyl-[acyl-carrier-protein] reductase (NADPH) activity,3-hydroxypalmitoyl-[acyl-carrier-protein] dehydratase activity,enoyl-[acyl-carrier-protein] reductase (NADPH, B-specific) activity,oleoyl-[acy…	osteoblast differentiation,acetyl-CoA metabolic process,fatty acid biosynthetic process,mammary gland development,oxidation-reduction process,cellular response to interleukin-4
BKO / BWT	P22599	P22599	-1.1732	1.1732	8.40095e-13	2.03898e-12	135	P22599	Serpina1b	Alpha-1-antitrypsin 1-2	A1AT2_MOUSE	9	-55.6564	0.443436	BKO	BWT	extracellular region,extracellular space,endoplasmic reticulum,Golgi apparatus,intracellular membrane-bounded organelle,extracellular exosome	glycoprotein binding,protease binding,serine-type endopeptidase inhibitor activity,protein binding,identical protein binding	in utero embryonic development,protein N-linked glycosylation,acute-phase response,negative regulation of endopeptidase activity,response to cytokine,response to peptide hormone
BKO / BWT	P29699	P29699	-1.90929	1.90929	9.36404e-13	2.26327e-12	196	P29699	Ahsg	Alpha-2-HS-glycoprotein	FETUA_MOUSE	11	-73.3777	0.266223	BKO	BWT	extracellular space,Golgi apparatus,extracellular matrix,extracellular exosome,blood microparticle	endopeptidase inhibitor activity,cysteine-type endopeptidase inhibitor activity	ossification,acute-phase response,negative regulation of endopeptidase activity,negative regulation of bone mineralization,regulation of inflammatory response,positive regulation of phagocytosis
BKO / BWT	P46096	P46096	-0.0280607	0.0280607	9.50521e-13	2.29424e-12	244	P46096	Syt1	Synaptotagmin-1	SYT1_MOUSE	26	-1.92623	0.980738	BKO	BWT	cytoplasm,Golgi apparatus,plasma membrane,synaptic vesicle,cell junction,secretory granule,integral component of synaptic vesicle membrane,axon,synaptic vesicle membrane,dense core granule,SNARE complex,chromaffin granule membrane,presynaptic membrane,neuron projection,terminal bouton,excitatory synapse	SNARE binding,phosphatidylserine binding,calcium ion binding,protein binding,calmodulin binding,calcium-dependent phospholipid binding,phosphatidylinositol-4,5-bisphosphate binding,protein C-terminus binding,syntaxin-1 binding,clathrin binding,syntaxin-3 binding,identical protein binding,protein heterodimerization activity,calcium-dependent protein binding,low-density lipoprotein particle recepto…	detection of calcium ion,vesicle fusion,neurotransmitter secretion,brain development,regulation of dopamine secretion,synaptic vesicle exocytosis,regulation of calcium ion-dependent exocytosis,positive regulation of vesicle fusion,positive regulation of calcium ion-dependent exocytosis,vesicle docking,synaptic vesicle endocytosis,positive regulation of synaptic transmission,protein homooligomeriz…
BKO / BWT	Q6ZQ38	Q6ZQ38	0.578055	0.578055	5.45989e-12	1.22484e-11	390	Q6ZQ38	Cand1	Cullin-associated NEDD8-dissociated protein 1	CAND1_MOUSE	43	49.2835	1.49284	BKO	BWT	ubiquitin ligase complex,nucleus,nucleoplasm,cytoplasm,Golgi apparatus,cytosol,membrane,cullin-RING ubiquitin ligase complex,extracellular exosome	protein binding,TBP-class protein binding	SCF complex assembly,protein ubiquitination,cell differentiation,negative regulation of catalytic activity,positive regulation of transcription, DNA-templated,positive regulation of RNA polymerase II transcriptional preinitiation complex assembly
BKO / BWT	Q00493	Q00493	0.288498	0.288498	5.61631e-11	1.14294e-10	237	Q00493	Cpe	Carboxypeptidase E	CBPE_MOUSE	20	22.1368	1.22137	BKO	BWT	extracellular space,Golgi apparatus,secretory granule,transport vesicle membrane,secretory granule membrane,neuronal cell body,extracellular exosome,synaptic membrane	carboxypeptidase activity,metallocarboxypeptidase activity,serine-type carboxypeptidase activity,peptidase activity,zinc ion binding,neurexin family protein binding,cell adhesion molecule binding	cardiac left ventricle morphogenesis,Wnt signaling pathway,insulin processing,protein localization to membrane
BKO / BWT	Q9QYG0	Q9QYG0	0.436488	0.436488	1.47625e-10	2.86184e-10	258	Q9QYG0	Ndrg2	Protein NDRG2	NDRG2_MOUSE	18	35.3306	1.35331	BKO	BWT	nucleus,cytoplasm,Golgi apparatus,growth cone,perinuclear region of cytoplasm,extracellular exosome		negative regulation of cytokine production,brain development,regulation of vascular endothelial growth factor production,Wnt signaling pathway,substantia nigra development,cell differentiation,negative regulation of smooth muscle cell proliferation,negative regulation of ERK1 and ERK2 cascade,regulation of platelet-derived growth factor production
BKO / BWT	P55302	P55302	0.53854	0.53854	7.13508e-10	1.27982e-09	271	P55302	Lrpap1	Alpha-2-macroglobulin receptor-associated protein	AMRP_MOUSE	17	45.2502	1.4525	BKO	BWT	extracellular region,endosome,endoplasmic reticulum,endoplasmic reticulum-Golgi intermediate compartment,Golgi apparatus,Golgi lumen,cis-Golgi network,plasma membrane,cell surface,endosome lumen,rough endoplasmic reticulum lumen	heparin binding,lipase binding,receptor antagonist activity,low-density lipoprotein particle receptor binding,very-low-density lipoprotein particle receptor binding	negative regulation of very-low-density lipoprotein particle clearance,negative regulation of protein binding,transcytosis,regulation of receptor-mediated endocytosis,extracellular negative regulation of signal transduction,negative regulation of beta-amyloid clearance
BKO / BWT	Q8BRT1	Q8BRT1	0.639208	0.639208	1.02872e-09	1.81329e-09	362	Q8BRT1	Clasp2	CLIP-associating protein 2	CLAP2_MOUSE	48	55.7474	1.55747	BKO	BWT	condensed chromosome kinetochore,spindle pole,Golgi apparatus,trans-Golgi network,microtubule organizing center,cytosol,microtubule,cytoplasmic microtubule,plasma membrane,cell cortex,membrane,cell leading edge,ruffle membrane,axonal growth cone,basal cortex,cortical microtubule plus-end,kinetochore,focal adhesion,mitotic spindle	dystroglycan binding,protein binding,microtubule binding,microtubule plus-end binding,actin filament binding,protein tyrosine kinase binding	microtubule cytoskeleton organization,vesicle targeting,microtubule nucleation,negative regulation of microtubule depolymerization,Golgi organization,mitotic spindle organization,establishment or maintenance of cell polarity,exit from mitosis,regulation of gastrulation,positive regulation of epithelial cell migration,regulation of epithelial to mesenchymal transition,cell migration,regulation of …
BKO / BWT	Q9QXZ0	Q9QXZ0	-0.433034	0.433034	1.17932e-09	2.06249e-09	496	Q9QXZ0	Macf1	Microtubule-actin cross-linking factor 1	MACF1_MOUSE	78	-25.9297	0.740703	BKO	BWT	cytoplasm,Golgi apparatus,microtubule,cell cortex,postsynaptic density,actin cytoskeleton,microtubule cytoskeleton,membrane,ruffle membrane	actin binding,calcium ion binding,protein binding,microtubule binding,ATPase activity	mesoderm formation,posttranslational protein targeting to membrane,establishment or maintenance of cell polarity,protein localization,regulation of epithelial cell migration,Wnt signaling pathway,positive regulation of Wnt signaling pathway,regulation of microtubule-based process,wound healing,Golgi to plasma membrane protein transport,regulation of focal adhesion assembly
BKO / BWT	Q61112	Q61112	-0.360293	0.360293	1.54672e-09	2.68e-09	82	Q61112	Sdf4	45 kDa calcium-binding protein	CAB45_MOUSE	9	-22.0994	0.779006	BKO	BWT	late endosome,Golgi apparatus,Golgi lumen,membrane,extracellular exosome	calcium ion binding	UV protection,cerebellum development,fat cell differentiation,response to ethanol
BKO / BWT	P09103	P09103	-1.03954	1.03954	1.72309e-09	2.96877e-09	192	P09103	P4hb	Protein disulfide-isomerase	PDIA1_MOUSE	18	-51.3518	0.486482	BKO	BWT	endoplasmic reticulum,endoplasmic reticulum lumen,endoplasmic reticulum-Golgi intermediate compartment,focal adhesion,external side of plasma membrane,procollagen-proline 4-dioxygenase complex,extracellular matrix,endoplasmic reticulum chaperone complex,melanosome,extracellular exosome	RNA binding,protein disulfide isomerase activity,integrin binding,protein binding,peptide disulfide oxidoreductase activity,enzyme binding,protein heterodimerization activity,procollagen-proline 4-dioxygenase activity,peptidyl-proline 4-dioxygenase activity	protein folding,peptidyl-proline hydroxylation to 4-hydroxy-L-proline,response to endoplasmic reticulum stress,cell redox homeostasis,positive regulation of viral entry into host cell,oxidation-reduction process,cellular response to hypoxia,regulation of oxidative stress-induced intrinsic apoptotic signaling pathway
BKO / BWT	Q8BI84	Q8BI84	0.0774566	0.0774566	2.68468e-09	4.52223e-09	424	Q8BI84	Mia3	Melanoma inhibitory activity protein 3	MIA3_MOUSE	44	5.51562	1.05516	BKO	BWT	Golgi membrane,endoplasmic reticulum membrane,membrane,integral component of membrane,endoplasmic reticulum exit site	lipoprotein transporter activity	chondrocyte development,positive regulation of leukocyte migration,exocytosis,ER to Golgi vesicle-mediated transport,negative regulation of cell adhesion,protein transport,collagen fibril organization,negative regulation of cell migration,positive regulation of bone mineralization,wound healing,lipoprotein transport,cargo loading into COPII-coated vesicle
BKO / BWT	Q9WVE8	Q9WVE8	0.464733	0.464733	1.23326e-08	1.92651e-08	86	Q9WVE8	Pacsin2	Protein kinase C and casein kinase substrate in neurons protein 2	PACN2_MOUSE	9	38.0062	1.38006	BKO	BWT	cytoplasm,endosome,early endosome,cytosol,cytoskeleton,plasma membrane,caveola,cell-cell junction,focal adhesion,nuclear speck,extrinsic component of membrane,cytoplasmic vesicle membrane,ruffle membrane,intracellular membrane-bounded organelle,recycling endosome membrane,extracellular exosome,trans-Golgi network	protein binding,cytoskeletal protein binding,lipid binding,identical protein binding,cadherin binding,phosphatidic acid binding	signal transduction,actin cytoskeleton organization,protein localization to endosome,negative regulation of endocytosis,cell projection morphogenesis,caveola assembly,caveolin-mediated endocytosis,membrane tubulation
BKO / BWT	Q6IRU5	Q6IRU5	1.01816	1.01816	2.0206e-08	3.0778e-08	88	Q6IRU5	Cltb	Clathrin light chain B	CLCB_MOUSE	9	102.533	2.02533	BKO	BWT	trans-Golgi network,cytosol,plasma membrane,clathrin coat,clathrin vesicle coat,clathrin coat of trans-Golgi network vesicle,clathrin coat of coated pit,intracellular membrane-bounded organelle,ciliary membrane	structural molecule activity,clathrin heavy chain binding,peptide binding	intracellular protein transport,clathrin-dependent endocytosis
BKO / BWT	Q64444	Q64444	0.185515	0.185515	2.0775e-08	3.16198e-08	60	Q64444	Ca4	Carbonic anhydrase 4	CAH4_MOUSE	6	13.7223	1.13722	BKO	BWT	rough endoplasmic reticulum,endoplasmic reticulum-Golgi intermediate compartment,Golgi apparatus,trans-Golgi network,plasma membrane,cell surface,membrane,apical plasma membrane,transport vesicle membrane,secretory granule membrane,anchored component of external side of plasma membrane,brush border membrane,anchored component of plasma membrane,perinuclear region of cytoplasm,extracellular exosome	carbonate dehydratase activity,protein binding,zinc ion binding	one-carbon metabolic process,regulation of pH,carbon dioxide transport,bicarbonate transport
BKO / BWT	Q811D0	Q811D0	-7.13056	7.13056	4.57882e-08	6.68354e-08	193	Q811D0	Dlg1	Disks large homolog 1	DLG1_MOUSE	25	-99.2863	0.00713655	BKO	BWT	immunological synapse,basal lamina,nucleus,cytoplasm,endoplasmic reticulum,endoplasmic reticulum membrane,Golgi apparatus,cytosol,microtubule,plasma membrane,microvillus,cell-cell junction,cell-cell adherens junction,bicellular tight junction,cytoplasmic side of plasma membrane,postsynaptic density,basolateral plasma membrane,lateral plasma membrane,cell junction,cell projection membrane,neuromus…	guanylate kinase activity,protein binding,protein C-terminus binding,potassium channel regulator activity,kinase binding,protein kinase binding,phosphatase binding,mitogen-activated protein kinase kinase binding,protein complex scaffold,ionotropic glutamate receptor binding,ion channel binding,cadherin binding,L27 domain binding	negative regulation of transcription from RNA polymerase II promoter,ureteric bud development,branching involved in ureteric bud morphogenesis,immunological synapse formation,endothelial cell proliferation,lens development in camera-type eye,T cell cytokine production,actin filament organization,chemical synaptic transmission,protein localization,positive regulation of cell proliferation,regulati…
BKO / BWT	Q9JM52	Q9JM52	1.04773	1.04773	9.45383e-08	1.32054e-07	137	Q9JM52	Mink1	Misshapen-like kinase 1	MINK1_MOUSE	15	106.727	2.06727	BKO	BWT	cytoplasm,Golgi apparatus,postsynaptic density,cell junction,axon,dendrite,postsynaptic membrane,extracellular exosome	protein serine/threonine kinase activity,ATP binding,MAP kinase kinase kinase kinase activity	MAPK cascade,activation of MAPKKK activity,regulation of cell-matrix adhesion,protein phosphorylation,response to stress,chemical synaptic transmission,multicellular organism development,regulation of mitotic cell cycle,regulation of cell-cell adhesion,regulation of cell migration,stress-activated protein kinase signaling cascade,actin cytoskeleton reorganization,intracellular signal transduction…
BKO / BWT	P15379	P15379	0.38092	0.38092	2.42527e-07	3.19264e-07	29	P15379	Cd44	CD44 antigen	CD44_MOUSE	4	30.2172	1.30217	BKO	BWT	Golgi apparatus,cytosol,plasma membrane,focal adhesion,external side of plasma membrane,cell surface,integral component of membrane,basolateral plasma membrane,apical plasma membrane,lamellipodium membrane,macrophage migration inhibitory factor receptor complex,cell projection,extracellular exosome	type II transforming growth factor beta receptor binding,protein binding,hyaluronic acid binding,cytokine receptor activity,cytokine binding	branching involved in ureteric bud morphogenesis,wound healing involved in inflammatory response,positive regulation of adaptive immune response,negative regulation of mature B cell apoptotic process,cell adhesion,positive regulation of gene expression,Wnt signaling pathway,cytokine-mediated signaling pathway,hyaluronan catabolic process,positive regulation of peptidyl-serine phosphorylation,posi…
BKO / BWT	P97449	P97449	-0.720782	0.720782	5.71574e-07	7.15145e-07	161	P97449	Anpep	Aminopeptidase N	AMPN_MOUSE	19	-39.3231	0.606769	BKO	BWT	extracellular space,nucleus,cytoplasm,lysosomal membrane,endoplasmic reticulum-Golgi intermediate compartment,plasma membrane,external side of plasma membrane,integral component of membrane,extracellular exosome	zinc ion binding,peptide binding,metalloaminopeptidase activity	angiogenesis,proteolysis,signal transduction,cell-cell signaling,regulation of blood pressure,cell differentiation,peptide catabolic process
BKO / BWT	O88531	O88531	0.785725	0.785725	6.78986e-07	8.4318e-07	114	O88531	Ppt1	Palmitoyl-protein thioesterase 1	PPT1_MOUSE	8	72.3958	1.72396	BKO	BWT	extracellular region,extracellular space,nucleus,lysosome,Golgi apparatus,cytosol,synaptic vesicle,membrane,axon,dendrite,neuronal cell body,membrane raft,extracellular exosome	protein binding,palmitoyl-(protein) hydrolase activity,palmitoyl-CoA hydrolase activity	protein depalmitoylation,receptor-mediated endocytosis,pinocytosis,lysosome organization,lysosomal lumen acidification,neurotransmitter secretion,nervous system development,brain development,visual perception,grooming behavior,associative learning,adult locomotory behavior,protein transport,lipid catabolic process,negative regulation of cell growth,membrane raft organization,regulation of phospho…
BKO / BWT	Q9D1D4	Q9D1D4	-0.721669	0.721669	9.24524e-07	1.12383e-06	94	Q9D1D4	Tmed10	Transmembrane emp24 domain-containing protein 10	TMEDA_MOUSE	7	-39.3605	0.606395	BKO	BWT	Golgi membrane,endoplasmic reticulum,endoplasmic reticulum membrane,endoplasmic reticulum-Golgi intermediate compartment,Golgi apparatus,cis-Golgi network,plasma membrane,integral component of membrane,COPI-coated vesicle,trans-Golgi network transport vesicle,transport vesicle membrane,secretory granule membrane,endoplasmic reticulum-Golgi intermediate compartment membrane,melanosome,zymogen gran…	syntaxin binding,protein complex binding	kidney development,intracellular protein transport,retrograde vesicle-mediated transport, Golgi to ER,Golgi organization,COPI-coated vesicle budding,response to alkaloid,regulated exocytosis,vesicle targeting, to, from or within Golgi,protein oligomerization,regulation of beta-amyloid formation
BKO / BWT	P12023	P12023	0.872714	0.872714	9.4351e-07	1.14408e-06	264	P12023	App	Amyloid beta A4 protein	A4_MOUSE	24	83.1105	1.8311	BKO	BWT	extracellular space,nuclear envelope lumen,cytoplasm,endosome,smooth endoplasmic reticulum,rough endoplasmic reticulum,Golgi apparatus,plasma membrane,clathrin-coated pit,cell-cell junction,cell surface,membrane,integral component of membrane,ER to Golgi transport vesicle,axon,cytoplasmic vesicle,neuromuscular junction,ciliary rootlet,neuron projection,terminal bouton,dendritic spine,dendritic sh…	DNA binding,serine-type endopeptidase inhibitor activity,receptor binding,protein binding,heparin binding,peptidase activator activity,enzyme binding,identical protein binding,transition metal ion binding,PTB domain binding,growth factor receptor binding	positive regulation of protein phosphorylation,suckling behavior,astrocyte activation involved in immune response,mRNA polyadenylation,regulation of translation,protein phosphorylation,cellular copper ion homeostasis,endocytosis,response to oxidative stress,cell adhesion,regulation of epidermal growth factor-activated receptor activity,Notch signaling pathway,axonogenesis,learning or memory,memor…
BKO / BWT	Q9QZF2	Q9QZF2	-0.999787	0.999787	9.96641e-07	1.20518e-06	150	Q9QZF2	Gpc1	Glypican-1	GPC1_MOUSE	19	-49.9926	0.500074	BKO	BWT	proteinaceous extracellular matrix,nucleoplasm,endosome,Golgi lumen,cytosol,plasma membrane,anchored component of membrane,membrane raft,extracellular exosome	copper ion binding,fibroblast growth factor binding,laminin binding,heparan sulfate proteoglycan binding	glycosaminoglycan biosynthetic process,Schwann cell differentiation,heparan sulfate proteoglycan catabolic process,myelin assembly,negative regulation of fibroblast growth factor receptor signaling pathway,positive regulation of skeletal muscle cell differentiation
BKO / BWT	O70423	O70423	-1.59229	1.59229	1.08043e-06	1.30028e-06	79	O70423	Aoc3	Membrane primary amine oxidase	AOC3_MOUSE	17	-66.8355	0.331645	BKO	BWT	cytoplasm,early endosome,endoplasmic reticulum,Golgi apparatus,plasma membrane,microvillus,cell surface,integral component of membrane	copper ion binding,calcium ion binding,primary amine oxidase activity,protein heterodimerization activity,quinone binding,tryptamine:oxygen oxidoreductase (deaminating) activity,aminoacetone:oxygen oxidoreductase(deaminating) activity,aliphatic-amine oxidase activity,phenethylamine:oxygen oxidoreductase (deaminating) activity	cell adhesion,amine metabolic process,response to antibiotic,oxidation-reduction process,negative regulation of primary amine oxidase activity
BKO / BWT	Q80Y98	Q80Y98	0.582209	0.582209	1.60613e-06	1.88148e-06	52	Q80Y98	Ddhd2	Phospholipase DDHD2	DDHD2_MOUSE	9	49.714	1.49714	BKO	BWT	endoplasmic reticulum-Golgi intermediate compartment,Golgi apparatus,microtubule organizing center,cytosol,membrane,ER to Golgi transport vesicle	phospholipase activity,triglyceride lipase activity,metal ion binding	ER to Golgi vesicle-mediated transport,locomotory behavior,visual learning,triglyceride catabolic process,lipid particle organization,positive regulation of mitochondrial fission
BKO / BWT	Q05793	Q05793	-2.42396	2.42396	2.83233e-06	3.19856e-06	63	Q05793	Hspg2	Basement membrane-specific heparan sulfate proteoglycan core protein	PGBM_MOUSE	40	-81.3656	0.186344	BKO	BWT	extracellular region,proteinaceous extracellular matrix,basement membrane,basal lamina,extracellular space,Golgi lumen,focal adhesion,extracellular matrix,extracellular exosome	protease binding,calcium ion binding,protein binding,protein C-terminus binding	angiogenesis,endochondral ossification,chondrocyte differentiation,glycosaminoglycan biosynthetic process,receptor-mediated endocytosis,brain development,protein localization,extracellular matrix organization,embryonic skeletal system morphogenesis,cardiac muscle tissue development,cartilage development involved in endochondral bone morphogenesis
BKO / BWT	Q9DBH5	Q9DBH5	-0.653119	0.653119	2.97533e-06	3.34833e-06	56	Q9DBH5	Lman2	Vesicular integral-membrane protein VIP36	LMAN2_MOUSE	6	-36.4096	0.635904	BKO	BWT	Golgi membrane,extracellular space,endoplasmic reticulum-Golgi intermediate compartment,Golgi apparatus,integral component of plasma membrane,cell surface,extracellular exosome	glycoprotein binding,mannose binding,carbohydrate binding,heat shock protein binding,metal ion binding	retrograde vesicle-mediated transport, Golgi to ER,protein transport,positive regulation of phagocytosis
BKO / BWT	Q9Z0E6	Q9Z0E6	0.46325	0.46325	3.03724e-06	3.41139e-06	14	Q9Z0E6	Gbp2	Guanylate-binding protein 1	GBP2_MOUSE	2	37.8644	1.37864	BKO	BWT	Golgi membrane,nucleoplasm,cytosol,actin cytoskeleton,symbiont-containing vacuole membrane,cytoplasmic vesicle,perinuclear region of cytoplasm	GTPase activity,GTP binding	cellular response to interferon-beta,defense response to protozoan,adhesion of symbiont to host,defense response to Gram-positive bacterium,cellular response to lipopolysaccharide,cellular response to interferon-gamma
BKO / BWT	P19324	P19324	-0.679311	0.679311	3.3736e-06	3.76298e-06	222	P19324	Serpinh1	Serpin H1	SERPH_MOUSE	23	-37.5536	0.624464	BKO	BWT	cytoplasm,endoplasmic reticulum,endoplasmic reticulum lumen,endoplasmic reticulum-Golgi intermediate compartment,membrane raft,extracellular exosome,extracellular space	RNA binding,serine-type endopeptidase inhibitor activity,protein binding,collagen binding,unfolded protein binding	chondrocyte development involved in endochondral bone morphogenesis,negative regulation of endopeptidase activity,collagen fibril organization,collagen biosynthetic process,protein maturation
BKO / BWT	Q922P9	Q922P9	0.527501	0.527501	4.02774e-06	4.42968e-06	62	Q922P9	Glyr1	Putative oxidoreductase GLYR1	GLYR1_MOUSE	9	44.143	1.44143	BKO	BWT	nucleosome,nucleoplasm,Golgi apparatus,cytosol,nuclear speck	DNA binding,phosphogluconate dehydrogenase (decarboxylating) activity,methylated histone binding,histone binding,NAD binding	oxidation-reduction process
BKO / BWT	Q08857	Q08857	-3.18439	3.18439	4.03275e-06	4.43434e-06	41	Q08857	Cd36	Platelet glycoprotein 4	CD36_MOUSE	13	-88.9997	0.110003	BKO	BWT	extracellular space,Golgi apparatus,plasma membrane,external side of plasma membrane,cell surface,membrane,integral component of membrane,apical plasma membrane,brush border membrane,receptor complex,membrane raft,apical part of cell	low-density lipoprotein receptor activity,protein binding,high-density lipoprotein particle binding,lipid binding,low-density lipoprotein particle binding,Toll-like receptor binding,lipoteichoic acid receptor activity,lipoprotein particle binding	negative regulation of transcription from RNA polymerase II promoter,positive regulation of cell-matrix adhesion,pattern recognition receptor signaling pathway,receptor-mediated endocytosis,phagocytosis, recognition,immune response,cell adhesion,cell surface receptor signaling pathway,positive regulation of cytosolic calcium ion concentration,nitric oxide mediated signal transduction,positive reg…
BKO / BWT	Q0KL01	Q0KL01	0.133483	0.133483	4.46009e-06	4.87746e-06	122	Q0KL01	Ubxn2b	UBX domain-containing protein 2B	UBX2B_MOUSE	13	9.69387	1.09694	BKO	BWT	nucleus,endoplasmic reticulum,Golgi apparatus,cytosol	protein phosphatase regulator activity,ubiquitin binding	autophagosome assembly,Golgi organization,nuclear envelope reassembly,proteasome-mediated ubiquitin-dependent protein catabolic process,regulation of catalytic activity,membrane fusion
BKO / BWT	Q8VDN2	Q8VDN2	0.376799	0.376799	5.08729e-06	5.51739e-06	430	Q8VDN2	Atp1a1	Sodium/potassium-transporting ATPase subunit alpha-1	AT1A1_MOUSE	34	29.8458	1.29846	BKO	BWT	endosome,endoplasmic reticulum,Golgi apparatus,plasma membrane,sodium:potassium-exchanging ATPase complex,caveola,postsynaptic density,intercalated disc,membrane,integral component of membrane,basolateral plasma membrane,apical plasma membrane,T-tubule,sarcolemma,myelin sheath,protein complex,extracellular exosome,extracellular vesicle	sodium:potassium-exchanging ATPase activity,protein binding,ATP binding,phosphatase activity,protein kinase binding,protein domain specific binding,ankyrin binding,potassium ion binding,sodium ion binding,ADP binding,phosphatidylinositol 3-kinase binding,chaperone binding,steroid hormone binding	regulation of the force of heart contraction,regulation of sodium ion transport,cellular sodium ion homeostasis,regulation of blood pressure,potassium ion import,establishment or maintenance of transmembrane electrochemical gradient,dephosphorylation,cellular potassium ion homeostasis,negative regulation of glucocorticoid biosynthetic process,sodium ion export from cell,response to drug,negative …
BKO / BWT	P11087	P11087	-3.38449	3.38449	5.29868e-06	5.72128e-06	5	P11087	Col1a1	Collagen alpha-1(I) chain	CO1A1_MOUSE	2	-90.4244	0.095756	BKO	BWT	proteinaceous extracellular matrix,collagen trimer,collagen type I trimer,extracellular space,cytoplasm,endoplasmic reticulum,Golgi apparatus,secretory granule,extracellular matrix	protease binding,extracellular matrix structural constituent,protein binding,identical protein binding,metal ion binding,platelet-derived growth factor binding	skeletal system development,blood vessel development,osteoblast differentiation,intramembranous ossification,endochondral ossification,visual perception,sensory perception of sound,positive regulation of epithelial to mesenchymal transition,negative regulation of cell-substrate adhesion,protein transport,collagen fibril organization,positive regulation of cell migration,response to corticosteroid…
BKO / BWT	Q8BHN3	Q8BHN3	0.134433	0.134433	5.49973e-06	5.91636e-06	390	Q8BHN3	Ganab	Neutral alpha-glucosidase AB	GANAB_MOUSE	36	9.76615	1.09766	BKO	BWT	endoplasmic reticulum,Golgi apparatus,membrane,glucosidase II complex,extracellular matrix,melanosome,extracellular exosome	RNA binding,protein binding,glucosidase activity,carbohydrate binding,glucan 1,3-alpha-glucosidase activity	carbohydrate metabolic process,N-glycan processing
BKO / BWT	Q00897	Q00897	-1.95834	1.95834	8.48081e-06	8.83526e-06	57	Q00897	Serpina1d	Alpha-1-antitrypsin 1-4	A1AT4_MOUSE	7	-74.2675	0.257325	BKO	BWT	extracellular region,extracellular space,endoplasmic reticulum,Golgi apparatus,intracellular membrane-bounded organelle,extracellular exosome	glycoprotein binding,protease binding,serine-type endopeptidase inhibitor activity,identical protein binding	negative regulation of endopeptidase activity,response to cytokine,response to peptide hormone
BKO / BWT	Q8CIE6	Q8CIE6	0.204961	0.204961	1.09591e-05	1.11903e-05	194	Q8CIE6	Copa	Coatomer subunit alpha	COPA_MOUSE	23	15.2655	1.15266	BKO	BWT	Golgi membrane,extracellular space,cytoplasm,membrane,COPI vesicle coat,extracellular exosome	hormone activity,structural molecule activity	intracellular protein transport,ER to Golgi vesicle-mediated transport,retrograde vesicle-mediated transport, Golgi to ER,intra-Golgi vesicle-mediated transport,pancreatic juice secretion
BKO / BWT	P47708	P47708	-0.105543	0.105543	1.28038e-05	1.2924e-05	316	P47708	Rph3a	Rabphilin-3A	RP3A_MOUSE	34	-7.05449	0.929455	BKO	BWT	cytosol,plasma membrane,extrinsic component of membrane,cell junction,secretory granule,synaptic vesicle membrane,neuron projection,protein complex,synapse,exocytic vesicle,Golgi apparatus	calcium ion binding,protein binding,calcium-dependent phospholipid binding,phosphatidylinositol-4,5-bisphosphate binding,zinc ion binding,selenium binding,Rab GTPase binding,syntaxin binding,clathrin binding,protein complex binding,phosphate ion binding,inositol 1,4,5 trisphosphate binding	intracellular protein transport,vesicle fusion,regulation of calcium ion-dependent exocytosis,calcium ion-regulated exocytosis of neurotransmitter
BKO / BWT	Q6P2L7	Q6P2L7	0.329035	0.329035	1.84181e-05	1.81033e-05	108	Q6P2L7	Casc4	Protein CASC4	CASC4_MOUSE	13	25.6173	1.25617	BKO	BWT	Golgi apparatus,integral component of membrane	molecular_function	biological_process
BKO / BWT	O70305	O70305	0.590367	0.590367	2.08025e-05	2.0238e-05	119	O70305	Atxn2	Ataxin-2	ATX2_MOUSE	14	50.563	1.50563	BKO	BWT	cytoplasm,Golgi apparatus,trans-Golgi network,polysome,cytoplasmic stress granule,membrane,intracellular ribonucleoprotein complex,perinuclear region of cytoplasm	RNA binding,epidermal growth factor receptor binding,protein C-terminus binding,DBD domain binding	negative regulation of receptor internalization,regulation of cytoplasmic mRNA processing body assembly,cerebellar Purkinje cell differentiation,cytoplasmic mRNA processing body assembly,stress granule assembly,negative regulation of multicellular organism growth,neuron projection morphogenesis,homeostasis of number of cells,neuromuscular process
BKO / BWT	Q9WV55	Q9WV55	0.00262081	0.00262081	4.39133e-05	4.01587e-05	168	Q9WV55	Vapa	Vesicle-associated membrane protein-associated protein A	VAPA_MOUSE	10	0.181825	1.00182	BKO	BWT	Golgi membrane,endoplasmic reticulum,endoplasmic reticulum membrane,plasma membrane,microtubule cytoskeleton,integral component of membrane,nuclear membrane,vesicle,bicellular tight junction,perinuclear region of cytoplasm	signal transducer activity,protein binding,microtubule binding,protein domain specific binding,FFAT motif binding,cadherin binding,protein heterodimerization activity	ER to Golgi vesicle-mediated transport,signal transduction,cell death,neuron projection development,positive regulation of I-kappaB kinase/NF-kappaB signaling,positive regulation by host of viral release from host cell,negative regulation by host of viral genome replication,positive regulation by host of viral genome replication,protein localization to endoplasmic reticulum,COPII-coated vesicle b…
BKO / BWT	Q8BRF7	Q8BRF7	0.370503	0.370503	4.56908e-05	4.15943e-05	87	Q8BRF7	Scfd1	Sec1 family domain-containing protein 1	SCFD1_MOUSE	15	29.2803	1.2928	BKO	BWT	endoplasmic reticulum membrane,Golgi-associated vesicle,cis-Golgi network,plasma membrane,Golgi transport complex,Golgi cisterna membrane,SNARE complex	syntaxin binding,protein N-terminus binding	cell morphogenesis,response to hypoxia,retrograde vesicle-mediated transport, Golgi to ER,post-Golgi vesicle-mediated transport,vesicle docking involved in exocytosis,phagocytosis,response to toxic substance,protein transport,regulation of protein transport,regulation of ER to Golgi vesicle-mediated transport,toxin transport,negative regulation of autophagosome assembly
BKO / BWT	Q61166	Q61166	0.442332	0.442332	4.60362e-05	4.18957e-05	84	Q61166	Mapre1	Microtubule-associated protein RP/EB family member 1	MARE1_MOUSE	9	35.8799	1.3588	BKO	BWT	Golgi apparatus,centrosome,microtubule,microtubule cytoskeleton,cortical microtubule cytoskeleton,cell projection membrane,cell projection,spindle,cytoplasmic microtubule,microtubule plus-end	RNA binding,protein binding,identical protein binding,cadherin binding,microtubule plus-end binding	cell cycle,negative regulation of microtubule polymerization,protein localization to microtubule,cell division,positive regulation of microtubule plus-end binding
BKO / BWT	Q8CJ53	Q8CJ53	-1.09723	1.09723	5.8649e-05	5.24293e-05	46	Q8CJ53	Trip10	Cdc42-interacting protein 4	CIP4_MOUSE	15	-53.2586	0.467414	BKO	BWT	phagocytic cup,nucleoplasm,lysosome,Golgi apparatus,microtubule,cell cortex,cell projection,intracellular membrane-bounded organelle,extracellular exosome	protein binding,lipid binding,identical protein binding	endocytosis,actin cytoskeleton organization
BKO / BWT	Q60598	Q60598	0.27705	0.27705	0.00010354	8.86305e-05	217	Q60598	Cttn	Src substrate cortactin	SRC8_MOUSE	24	21.1714	1.21171	BKO	BWT	ruffle,podosome,cytoplasm,Golgi apparatus,cytosol,plasma membrane,clathrin-coated pit,focal adhesion,cell cortex,lamellipodium,cell junction,cortical cytoskeleton,dendritic spine,intracellular membrane-bounded organelle,extracellular exosome,mitotic spindle midzone,actin filament,voltage-gated potassium channel complex,growth cone	protein binding,profilin binding,cadherin binding	intracellular protein transport,receptor-mediated endocytosis,substrate-dependent cell migration, cell extension,actin filament polymerization,regulation of axon extension,positive regulation of actin filament polymerization,actin cytoskeleton reorganization,positive regulation of smooth muscle contraction,focal adhesion assembly,neuron projection morphogenesis,cell motility,dendritic spine maint…
BKO / BWT	Q60571	Q60571	-0.244744	0.244744	0.000108636	9.25839e-05	18	Q60571	Crhbp	Corticotropin-releasing factor-binding protein	CRHBP_MOUSE	2	-15.6034	0.843966	BKO	BWT	extracellular space,intracellular,nucleus,secondary lysosome,multivesicular body,microtubule,secretory granule,dendrite,dense core granule,varicosity,perikaryon,axon terminus,endoplasmic reticulum,Golgi apparatus	peptide binding,corticotropin-releasing hormone binding	synaptic transmission, dopaminergic,maternal aggressive behavior,inflammatory response,female pregnancy,behavior,hormone-mediated signaling pathway,cellular response to stress,cellular response to drug,cellular response to potassium ion,hormone metabolic process,regulated exocytosis,behavioral response to ethanol,regulation of corticotropin secretion,negative regulation of corticotropin secretion…
BKO / BWT	Q9CYA0	Q9CYA0	0.588479	0.588479	0.000124954	0.000105316	90	Q9CYA0	Creld2	Cysteine-rich with EGF-like domain protein 2	CREL2_MOUSE	9	50.3661	1.50366	BKO	BWT	extracellular space,endoplasmic reticulum,Golgi apparatus	calcium ion binding	biological_process
BKO / BWT	Q8CIG8	Q8CIG8	0.337709	0.337709	0.000131769	0.000110547	46	Q8CIG8	Prmt5	Protein arginine N-methyltransferase 5	ANM5_MOUSE	7	26.3748	1.26375	BKO	BWT	nucleus,cytoplasm,Golgi apparatus,cytosol,methylosome,histone methyltransferase complex	core promoter sequence-specific DNA binding,chromatin binding,transcription corepressor activity,protein binding,methyltransferase activity,methyl-CpG binding,histone-arginine N-methyltransferase activity,protein-arginine N-methyltransferase activity,protein-arginine omega-N symmetric methyltransferase activity,ribonucleoprotein complex binding,histone methyltransferase activity (H4-R3 specific),…	negative regulation of transcription from RNA polymerase II promoter,spliceosomal snRNP assembly,DNA-templated transcription, termination,peptidyl-arginine methylation,peptidyl-arginine methylation, to symmetrical-dimethyl arginine,circadian regulation of gene expression,peptidyl-arginine N-methylation,endothelial cell activation,histone H4-R3 methylation,Golgi ribbon formation,positive regulatio…
BKO / BWT	Q9CZ44	Q9CZ44	0.339702	0.339702	0.000167669	0.000137876	266	Q9CZ44	Nsfl1c	NSFL1 cofactor p47	NSF1C_MOUSE	29	26.5495	1.2655	BKO	BWT	nucleus,nucleoplasm,chromosome,Golgi stack,cytosol,plasma membrane,intermediate filament cytoskeleton,VCP-NSFL1C complex	protein binding,phospholipid binding,protein phosphatase regulator activity,ubiquitin binding,ATPase binding	autophagosome assembly,Golgi organization,nuclear envelope reassembly,proteasome-mediated ubiquitin-dependent protein catabolic process,regulation of catalytic activity,membrane fusion
BKO / BWT	O88935	O88935	-0.140661	0.140661	0.000189548	0.000154306	370	O88935	Syn1	Synapsin-1	SYN1_MOUSE	33	-9.28964	0.907104	BKO	BWT	synaptonemal complex,Golgi apparatus,cytosol,postsynaptic density,cell junction,axon,dendrite,synaptic vesicle membrane,terminal bouton,myelin sheath,synapse,presynaptic active zone,anchored component of synaptic vesicle membrane	actin binding,catalytic activity,protein binding,ATP binding,protein kinase binding,protein dimerization activity,calcium-dependent protein binding	neurotransmitter secretion,regulation of short-term neuronal synaptic plasticity,synaptic vesicle clustering
BKO / BWT	Q3B7Z2	Q3B7Z2	-0.0521223	0.0521223	0.000293326	0.000230004	119	Q3B7Z2	Osbp	Oxysterol-binding protein 1	OSBP1_MOUSE	14	-3.54836	0.964516	BKO	BWT	Golgi membrane,nucleus,nucleoplasm,nucleolus,cytoplasm,endoplasmic reticulum membrane,Golgi apparatus,cytosol,membrane,cell junction,perinuclear region of cytoplasm	sterol transporter activity,protein domain specific binding,phosphatidylinositol-4-phosphate binding	sterol transport,positive regulation of growth of symbiont in host
BKO / BWT	Q9CQC9	Q9CQC9	-1.24262	1.24262	0.000348305	0.00026944	46	Q9CQC9	Sar1b	GTP-binding protein SAR1b	SAR1B_MOUSE	8	-57.7395	0.422605	BKO	BWT	endoplasmic reticulum membrane,Golgi cisterna membrane	protein binding,GTP binding,metal ion binding	intracellular protein transport,vesicle-mediated transport
BKO / BWT	Q80V26	Q80V26	-1.33482	1.33482	0.000349024	0.000269961	30	Q80V26	Impad1	Inositol monophosphatase 3	IMPA3_MOUSE	4	-60.3559	0.396441	BKO	BWT	nucleus,Golgi apparatus,cytosol,membrane,integral component of membrane,nuclear body	3'-nucleotidase activity,3'(2'),5'-bisphosphate nucleotidase activity,inositol monophosphate 1-phosphatase activity,metal ion binding,inositol monophosphate 3-phosphatase activity,inositol monophosphate 4-phosphatase activity	skeletal system development,endochondral ossification,chondrocyte development,inositol biosynthetic process,post-embryonic development,dephosphorylation,chondroitin sulfate metabolic process,embryonic digit morphogenesis,phosphatidylinositol phosphorylation
BKO / BWT	Q8K135	Q8K135	0.437381	0.437381	0.000366425	0.000281993	44	Q8K135	Kiaa0319l	Dyslexia-associated protein KIAA0319-like protein	K319L_MOUSE	8	35.4144	1.35414	BKO	BWT	Golgi membrane,plasma membrane,integral component of membrane,cytoplasmic vesicle,extracellular exosome	molecular_function	biological_process
BKO / BWT	O89051	O89051	0.721975	0.721975	0.000542934	0.000402369	27	O89051	Itm2b	Integral membrane protein 2B	ITM2B_MOUSE	4	64.9439	1.64944	BKO	BWT	Golgi membrane,extracellular space,Golgi apparatus,plasma membrane,endosome membrane,membrane,Golgi-associated vesicle membrane,integral component of organelle membrane,intracellular membrane-bounded organelle,extracellular exosome	beta-amyloid binding,ATP binding	nervous system development,negative regulation of amyloid precursor protein biosynthetic process
BKO / BWT	Q8C167	Q8C167	-0.260797	0.260797	0.000550623	0.000407703	82	Q8C167	Prepl	Prolyl endopeptidase-like	PPCEL_MOUSE	12	-16.5373	0.834627	BKO	BWT	Golgi apparatus,cytosol,cytoskeleton	serine-type endopeptidase activity,serine-type exopeptidase activity	proteolysis,regulation of synaptic vesicle exocytosis
BKO / BWT	O35604	O35604	0.325545	0.325545	0.000564949	0.000417565	31	O35604	Npc1	Niemann-Pick C1 protein	NPC1_MOUSE	4	25.3137	1.25314	BKO	BWT	extracellular region,nuclear envelope,lysosome,lysosomal membrane,endosome,endoplasmic reticulum,Golgi apparatus,plasma membrane,integral component of plasma membrane,membrane,late endosome membrane,vesicle,membrane raft,perinuclear region of cytoplasm,extracellular exosome	lipid transporter activity,protein binding,cholesterol binding	protein glycosylation,endocytosis,autophagy,lysosomal transport,adult walking behavior,cholesterol metabolic process,bile acid metabolic process,negative regulation of macroautophagy,cholesterol transport,membrane raft organization,cholesterol efflux,response to drug,cholesterol homeostasis,response to cadmium ion,viral entry into host cell,negative regulation of cell death,cellular response to s…
BKO / BWT	B2RUJ5	B2RUJ5	0.232858	0.232858	0.000577766	0.000426008	92	B2RUJ5	Apba1	Amyloid beta A4 precursor protein-binding family A member 1	APBA1_MOUSE	15	17.516	1.17516	BKO	BWT	nucleus,Golgi apparatus,synaptic vesicle,membrane,perinuclear region of cytoplasm	beta-amyloid binding,protein binding	in utero embryonic development,protein complex assembly,intracellular protein transport,chemical synaptic transmission,locomotory behavior,regulation of gene expression,glutamate secretion,gamma-aminobutyric acid secretion,multicellular organism growth
BKO / BWT	Q4PZA2	Q4PZA2	0.384803	0.384803	0.000647102	0.000471091	49	Q4PZA2	Ece1	Endothelin-converting enzyme 1	ECE1_MOUSE	7	30.5681	1.30568	BKO	BWT	lysosomal membrane,endosome,early endosome,Golgi apparatus,plasma membrane,external side of plasma membrane,cell surface,membrane,integral component of membrane,Weibel-Palade body,perinuclear region of cytoplasm,extracellular exosome	endopeptidase activity,metalloendopeptidase activity,zinc ion binding,protein homodimerization activity	positive regulation of receptor recycling,heart development,substance P catabolic process,bradykinin catabolic process,calcitonin catabolic process,protein processing,peptide hormone processing,endothelin maturation,hormone catabolic process,embryonic digit morphogenesis,ear development,pharyngeal system development
BKO / BWT	P97798	P97798	0.528145	0.528145	0.000662285	0.000481023	207	P97798	Neo1	Neogenin	NEO1_MOUSE	29	44.2074	1.44207	BKO	BWT	nucleoplasm,Golgi apparatus,plasma membrane,integral component of plasma membrane,cell surface,membrane,intracellular vesicle,plasma membrane protein complex	receptor activity,protein binding,signaling receptor activity,co-receptor binding,cadherin binding,BMP receptor binding	neuron migration,regulation of transcription, DNA-templated,cell adhesion,signal transduction,axon guidance,myoblast fusion,positive regulation of BMP signaling pathway,regulation of axon regeneration,negative regulation of axon regeneration,negative regulation of protein secretion,positive regulation of muscle cell differentiation,iron ion homeostasis,regulation of neuron migration
BKO / BWT	P59481	P59481	0.110405	0.110405	0.000803164	0.000571524	56	P59481	Lman2l	VIP36-like protein	LMA2L_MOUSE	6	7.95315	1.07953	BKO	BWT	Golgi membrane,endoplasmic reticulum membrane,Golgi apparatus,integral component of membrane	carbohydrate binding,metal ion binding	protein transport
BKO / BWT	Q9JME5	Q9JME5	0.0836575	0.0836575	0.00090616	0.000637087	272	Q9JME5	Ap3b2	AP-3 complex subunit beta-2	AP3B2_MOUSE	33	5.97012	1.0597	BKO	BWT	trans-Golgi network,AP-3 adaptor complex,clathrin adaptor complex,clathrin-coated vesicle membrane,axon cytoplasm		intracellular protein transport,anterograde axonal transport,vesicle-mediated transport,anterograde synaptic vesicle transport
BKO / BWT	Q6PIC6	Q6PIC6	-0.0333158	0.0333158	0.00100622	0.000700399	479	Q6PIC6	Atp1a3	Sodium/potassium-transporting ATPase subunit alpha-3	AT1A3_MOUSE	39	-2.28282	0.977172	BKO	BWT	nucleus,cytoplasm,endoplasmic reticulum,Golgi apparatus,plasma membrane,sodium:potassium-exchanging ATPase complex,axon,sarcolemma,neuronal cell body,myelin sheath,dendritic spine neck,dendritic spine head,synapse,extracellular vesicle	beta-amyloid binding,sodium:potassium-exchanging ATPase activity,ATP binding,D1 dopamine receptor binding,heparan sulfate proteoglycan binding,metal ion binding,chaperone binding,sodium:potassium-exchanging ATPase activity involved in regulation of cardiac muscle cell membrane potential	cellular sodium ion homeostasis,memory,adult locomotory behavior,visual learning,potassium ion import,establishment or maintenance of transmembrane electrochemical gradient,cerebral cortex development,cellular potassium ion homeostasis,ionotropic glutamate receptor signaling pathway,sodium ion export from cell,response to drug,cardiac muscle contraction,cellular response to retinoic acid,regulati…
BKO / BWT	P31938	P31938	0.385712	0.385712	0.00105178	0.000728882	301	P31938	Map2k1	Dual specificity mitogen-activated protein kinase kinase 1	MP2K1_MOUSE	26	30.6504	1.3065	BKO	BWT	nucleus,mitochondrion,early endosome,late endosome,endoplasmic reticulum,Golgi apparatus,microtubule organizing center,cytosol,plasma membrane,focal adhesion,extracellular exosome	protein serine/threonine kinase activity,MAP kinase kinase activity,protein serine/threonine/tyrosine kinase activity,protein tyrosine kinase activity,receptor signaling protein tyrosine phosphatase activity,protein binding,ATP binding,protein C-terminus binding,protein serine/threonine kinase activator activity,protein N-terminus binding	activation of MAPK activity,regulation of protein phosphorylation,protein phosphorylation,cell cycle arrest,regulation of mitotic cell cycle,heart development,negative regulation of cell proliferation,positive regulation of gene expression,negative regulation of gene expression,peptidyl-tyrosine phosphorylation,cerebellar cortex formation,neuron differentiation,keratinocyte differentiation,thyroi…
BKO / BWT	Q9JMH9	Q9JMH9	-0.916386	0.916386	0.0010719	0.000741232	309	Q9JMH9	Myo18a	Unconventional myosin-XVIIIa	MY18A_MOUSE	38	-47.0166	0.529834	BKO	BWT	Golgi membrane,endoplasmic reticulum-Golgi intermediate compartment,trans-Golgi network,cytoskeleton,brush border,membrane,myosin complex,actomyosin	RNA binding,ATP binding,ADP binding,actin filament binding	Golgi organization,cell migration,actomyosin structure organization,regulation of macrophage activation,negative regulation of apoptotic process,Golgi vesicle budding,positive regulation of protein secretion,Golgi ribbon formation,asymmetric Golgi ribbon formation,positive regulation of opsonization
BKO / BWT	Q9JLV5	Q9JLV5	-0.0163184	0.0163184	0.00107825	0.000744999	151	Q9JLV5	Cul3	Cullin-3	CUL3_MOUSE	21	-1.12473	0.988753	BKO	BWT	Golgi membrane,nucleus,cytoplasm,Golgi apparatus,polar microtubule,membrane,cullin-RING ubiquitin ligase complex,Cul3-RING ubiquitin ligase complex,extracellular exosome	Notch binding,protein binding,cyclin binding,POZ domain binding,ubiquitin protein ligase binding,protein homodimerization activity,protein heterodimerization activity,ubiquitin-protein transferase activity,ubiquitin protein ligase activity	negative regulation of transcription from RNA polymerase II promoter,protein polyubiquitination,mitotic cell cycle,cell morphogenesis,in utero embryonic development,trophectodermal cellular morphogenesis,regulation of transcription from RNA polymerase II promoter,ubiquitin-dependent protein catabolic process,protein monoubiquitination,ER to Golgi vesicle-mediated transport,mitotic metaphase plate…
BKO / BWT	Q9DBR0	Q9DBR0	0.307967	0.307967	0.00118962	0.000813051	21	Q9DBR0	Akap8	A-kinase anchor protein 8	AKAP8_MOUSE	4	23.7962	1.23796	BKO	BWT	nuclear chromatin,condensed chromosome,female pronucleus,nucleus,nucleoplasm,nucleolus,mitochondrion,Golgi apparatus,membrane,nuclear matrix	chromatin binding,double-stranded DNA binding,RNA binding,protein binding,zinc ion binding,protein kinase A regulatory subunit binding,histone deacetylase binding,NF-kappaB binding,DEAD/H-box RNA helicase binding	transcription, DNA-templated,regulation of transcription, DNA-templated,mitotic chromosome condensation,protein transport,positive regulation of histone deacetylation,negative regulation of tumor necrosis factor production,regulation of histone phosphorylation,cell cycle G2/M phase transition,innate immune response,cellular response to lipopolysaccharide,cellular response to prostaglandin E stimu…
BKO / BWT	Q68FD5	Q68FD5	0.300899	0.300899	0.00121401	0.000828063	1200	Q68FD5	Cltc	Clathrin heavy chain 1	CLH1_MOUSE	105	23.1912	1.23191	BKO	BWT	mitochondrion,lysosome,endosome,spindle,cytosol,focal adhesion,membrane,membrane coat,clathrin coat,clathrin coat of trans-Golgi network vesicle,clathrin coat of coated pit,clathrin-coated vesicle,extracellular matrix,Myb complex,melanosome,myelin sheath,protein complex,extracellular exosome,clathrin complex,extracellular vesicle,mitotic spindle microtubule	RNA binding,double-stranded RNA binding,structural molecule activity,protein binding,protein kinase binding,clathrin light chain binding,disordered domain specific binding	mitotic cell cycle,osteoblast differentiation,intracellular protein transport,receptor-mediated endocytosis,autophagy,receptor internalization,transferrin transport,retrograde transport, endosome to Golgi,clathrin coat assembly,cell division,regulation of mitotic spindle organization,mitotic spindle assembly,negative regulation of hyaluronan biosynthetic process,negative regulation of protein loc…
BKO / BWT	Q8BRK9	Q8BRK9	-3.22163	3.22163	0.00128742	0.000873417	13	Q8BRK9	Man2a2	Alpha-mannosidase 2x	MA2A2_MOUSE	10	-89.2801	0.107199	BKO	BWT	Golgi membrane,integral component of membrane	alpha-mannosidase activity,mannosyl-oligosaccharide 1,3-1,6-alpha-mannosidase activity,mannosidase activity,hydrolase activity, hydrolyzing N-glycosyl compounds,carbohydrate binding,metal ion binding	mannose metabolic process,protein glycosylation,N-glycan processing,protein deglycosylation
BKO / BWT	Q8BZ98	Q8BZ98	-0.233055	0.233055	0.00130304	0.00088254	291	Q8BZ98	Dnm3	Dynamin-3	DYN3_MOUSE	31	-14.9169	0.850831	BKO	BWT	photoreceptor inner segment,mitochondrion,Golgi apparatus,microtubule,postsynaptic density,axon,mitochondrial membrane,synaptic cleft,dendritic spine head,perinuclear region of cytoplasm,extracellular exosome,postsynaptic endocytic zone membrane	GTPase activity,protein binding,GTP binding,microtubule binding,type 1 metabotropic glutamate receptor binding,type 5 metabotropic glutamate receptor binding,nitric-oxide synthase binding	mitochondrial fission,dynamin family protein polymerization involved in mitochondrial fission,synaptic vesicle budding from presynaptic endocytic zone membrane,positive regulation of filopodium assembly,negative regulation of dendritic spine morphogenesis,membrane fusion,postsynaptic neurotransmitter receptor internalization
BKO / BWT	Q8VEK0	Q8VEK0	0.688791	0.688791	0.0014482	0.000970144	104	Q8VEK0	Tmem30a	Cell cycle control protein 50A	CC50A_MOUSE	10	61.1933	1.61193	BKO	BWT	endoplasmic reticulum,Golgi apparatus,membrane,integral component of membrane,apical plasma membrane,transport vesicle membrane	protein binding	drug transmembrane transport,positive regulation of neuron projection development,protein localization to endosome,phospholipid translocation,positive regulation of protein exit from endoplasmic reticulum
BKO / BWT	Q8R3H7	Q8R3H7	0.687242	0.687242	0.0015304	0.00101874	21	Q8R3H7	Hs2st1	Heparan sulfate 2-O-sulfotransferase 1	HS2ST_MOUSE	2	61.0203	1.6102	BKO	BWT	Golgi membrane,membrane,integral component of membrane	heparan sulfate 2-O-sulfotransferase activity	heparan sulfate proteoglycan biosynthetic process, polysaccharide chain biosynthetic process,heparin metabolic process,ureteric bud formation
BKO / BWT	O09164	O09164	-0.743429	0.743429	0.00154799	0.00102963	20	O09164	Sod3	Extracellular superoxide dismutase [Cu-Zn]	SODE_MOUSE	3	-40.2682	0.597318	BKO	BWT	extracellular space,nucleus,cytoplasm,Golgi lumen,extracellular exosome,extracellular matrix	superoxide dismutase activity,copper ion binding,protein binding,zinc ion binding	response to hypoxia,removal of superoxide radicals,cellular response to oxidative stress,response to copper ion,oxidation-reduction process
BKO / BWT	P63038	P63038	0.0998664	0.0998664	0.00182188	0.0011908	589	P63038	Hspd1	60 kDa heat shock protein, mitochondrial	CH60_MOUSE	44	7.16742	1.07167	BKO	BWT	extracellular space,cytoplasm,mitochondrion,mitochondrial inner membrane,mitochondrial matrix,early endosome,peroxisomal matrix,rough endoplasmic reticulum,Golgi apparatus,cytosol,plasma membrane,clathrin-coated pit,cell surface,membrane,mitochondrial crista,coated vesicle,secretory granule,extracellular matrix,zymogen granule,myelin sheath,intracellular membrane-bounded organelle,protein complex…	lipopolysaccharide binding,protease binding,p53 binding,RNA binding,double-stranded RNA binding,ATP binding,high-density lipoprotein particle binding,hydrolase activity,enzyme binding,ubiquitin protein ligase binding,protein complex binding,apolipoprotein binding,apolipoprotein A-I binding,insulin binding,protein binding involved in protein folding,protein heterodimerization activity,unfolded pro…	response to hypoxia,detection of misfolded protein,B cell cytokine production,MyD88-dependent toll-like receptor signaling pathway,positive regulation of T cell mediated immune response to tumor cell,response to ischemia,'de novo' protein folding,activation of cysteine-type endopeptidase activity involved in apoptotic process,response to unfolded protein,apoptotic mitochondrial changes,response t…
BKO / BWT	P04925	P04925	0.235327	0.235327	0.00192277	0.00125069	43	P04925	Prnp	Major prion protein	PRIO_MOUSE	5	17.7173	1.17717	BKO	BWT	mitochondrial outer membrane,endoplasmic reticulum,Golgi apparatus,cytosol,plasma membrane,cell surface,postsynaptic density,membrane,inclusion body,anchored component of membrane,nuclear membrane,intracellular membrane-bounded organelle,membrane raft,extracellular exosome,Requires Ontology,dendrite	beta-amyloid binding,protease binding,signal transducer activity,receptor activity,copper ion binding,protein binding,lamin binding,glycosaminoglycan binding,microtubule binding,tubulin binding,type 5 metabotropic glutamate receptor binding,identical protein binding,ATP-dependent protein binding,ion channel binding,chaperone binding,cupric ion binding,cuprous ion binding	negative regulation of protein phosphorylation,nucleobase-containing compound metabolic process,cellular copper ion homeostasis,response to oxidative stress,learning or memory,positive regulation of cell death,protein destabilization,negative regulation of interferon-gamma production,negative regulation of interleukin-17 production,negative regulation of interleukin-2 production,regulation of pro…
BKO / BWT	Q9CPY7	Q9CPY7	0.21099	0.21099	0.00193331	0.00125684	130	Q9CPY7	Lap3	Cytosol aminopeptidase	AMPL_MOUSE	19	15.7482	1.15748	BKO	BWT	nucleus,nucleoplasm,mitochondrion,trans-Golgi network,cytosol,focal adhesion,midbody,extracellular exosome	aminopeptidase activity,peptidase activity,metalloexopeptidase activity,manganese ion binding	proteolysis
BKO / BWT	Q8R1S0	Q8R1S0	-1.94503	1.94503	0.00206573	0.00133086	72	Q8R1S0	Coq6	Ubiquinone biosynthesis monooxygenase COQ6, mitochondrial	COQ6_MOUSE	9	-74.029	0.25971	BKO	BWT	mitochondrion,mitochondrial inner membrane,Golgi apparatus,cell projection	oxidoreductase activity, acting on paired donors, with incorporation or reduction of molecular oxygen, NAD(P)H as one donor, and incorporation of one atom of oxygen,FAD binding	ubiquinone biosynthetic process,oxidation-reduction process
BKO / BWT	Q9D1Q6	Q9D1Q6	0.205918	0.205918	0.00213746	0.00137297	123	Q9D1Q6	Erp44	Endoplasmic reticulum resident protein 44	ERP44_MOUSE	10	15.342	1.15342	BKO	BWT	endoplasmic reticulum,endoplasmic reticulum lumen,endoplasmic reticulum membrane,endoplasmic reticulum-Golgi intermediate compartment,cell surface,extracellular exosome	protein disulfide isomerase activity,protein binding	protein folding,response to unfolded protein,glycoprotein metabolic process,response to endoplasmic reticulum stress,cell redox homeostasis
BKO / BWT	Q6DFV3	Q6DFV3	0.306914	0.306914	0.00241742	0.00153631	99	Q6DFV3	Arhgap21	Rho GTPase-activating protein 21	RHG21_MOUSE	16	23.7059	1.23706	BKO	BWT	Golgi membrane,Golgi apparatus,plasma membrane,actin cytoskeleton,cell junction,cytoplasmic vesicle membrane	GTPase activator activity	Golgi organization,signal transduction,regulation of endocytosis,positive regulation of GTPase activity,Golgi localization,establishment of Golgi localization,maintenance of Golgi location,organelle transport along microtubule
BKO / BWT	P15508	P15508	-0.451836	0.451836	0.00262947	0.00165317	526	P15508	Sptb	Spectrin beta chain, erythrocytic	SPTB1_MOUSE	60	-26.8888	0.731112	BKO	BWT	Golgi apparatus,cytosol,plasma membrane,spectrin,cell surface,spectrin-associated cytoskeleton,membrane,cortical cytoskeleton,protein complex	actin binding,structural constituent of cytoskeleton,ankyrin binding,protein heterodimerization activity,actin filament binding	porphyrin-containing compound biosynthetic process,plasma membrane organization,cytoskeleton organization,hemopoiesis,actin filament capping
BKO / BWT	Q9QZE5	Q9QZE5	0.0744123	0.0744123	0.00265577	0.00166764	74	Q9QZE5	Copg1	Coatomer subunit gamma-1	COPG1_MOUSE	11	5.2932	1.05293	BKO	BWT	Golgi membrane,Golgi apparatus,cytosol,COPI vesicle coat	structural molecule activity	intracellular protein transport,vesicle-mediated transport
BKO / BWT	P10923	P10923	2.10395	2.10395	0.00281386	0.00175541	6	P10923	Spp1	Osteopontin	OSTP_MOUSE	5	329.885	4.29885	BKO	BWT	extracellular region,extracellular space,cytoplasm,Golgi apparatus,apical part of cell,extracellular exosome	cytokine activity,extracellular matrix binding	osteoblast differentiation,androgen catabolic process,cell adhesion,positive regulation of cell-substrate adhesion,neutrophil chemotaxis,biomineral tissue development,response to vitamin D,negative regulation of apoptotic process,positive regulation of bone resorption,positive regulation of transcription, DNA-templated,cellular response to testosterone stimulus,cellular response to fluid shear st…
BKO / BWT	Q99KF1	Q99KF1	-0.753078	0.753078	0.00323278	0.00198771	37	Q99KF1	Tmed9	Transmembrane emp24 domain-containing protein 9	TMED9_MOUSE	4	-40.6664	0.593336	BKO	BWT	Golgi membrane,endoplasmic reticulum,endoplasmic reticulum membrane,endoplasmic reticulum-Golgi intermediate compartment,Golgi apparatus,integral component of membrane,endoplasmic reticulum-Golgi intermediate compartment membrane,extracellular exosome	syntaxin binding	Golgi organization,positive regulation of organelle organization,protein transport,COPI coating of Golgi vesicle
BKO / BWT	O55042	O55042	-0.188492	0.188492	0.00337233	0.00206362	30	O55042	Snca	Alpha-synuclein	SYUA_MOUSE	3	-12.2477	0.877523	BKO	BWT	extracellular region,extracellular space,nucleus,nuclear outer membrane,cytoplasm,mitochondrion,rough endoplasmic reticulum,Golgi apparatus,cytosol,ribosome,cytoskeleton,plasma membrane,cell cortex,synaptic vesicle,actin cytoskeleton,membrane,inclusion body,cell junction,axon,growth cone,neuronal cell body,terminal bouton,synapse,perinuclear region of cytoplasm,postsynapse,supramolecular fiber,pl…	magnesium ion binding,copper ion binding,calcium ion binding,protein binding,phospholipid binding,microtubule binding,ferrous iron binding,zinc ion binding,oxidoreductase activity,kinesin binding,protein domain specific binding,Hsp70 protein binding,histone binding,identical protein binding,alpha-tubulin binding,cysteine-type endopeptidase inhibitor activity involved in apoptotic process,phosphol…	microglial cell activation,positive regulation of receptor recycling,negative regulation of protein phosphorylation,positive regulation of neurotransmitter secretion,synaptic transmission, dopaminergic,fatty acid metabolic process,neutral lipid metabolic process,phospholipid metabolic process,apoptotic process,activation of cysteine-type endopeptidase activity involved in apoptotic process,mitoch…
BKO / BWT	Q64519	Q64519	0.237751	0.237751	0.00342077	0.00208959	42	Q64519	Sdc3	Syndecan-3	SDC3_MOUSE	3	17.9153	1.17915	BKO	BWT	Golgi lumen,plasma membrane,cell surface,membrane,integral component of membrane		glycosaminoglycan biosynthetic process,cell migration
BKO / BWT	Q8K1N1	Q8K1N1	0.441134	0.441134	0.00353324	0.00215038	46	Q8K1N1	Pnpla8	Calcium-independent phospholipase A2-gamma	PLPL8_MOUSE	8	35.7671	1.35767	BKO	BWT	Golgi membrane,intracellular,peroxisome,peroxisomal membrane,endoplasmic reticulum membrane,membrane,integral component of membrane,perinuclear region of cytoplasm	lysophospholipase activity,calcium-independent phospholipase A2 activity	prostaglandin biosynthetic process,fatty acid metabolic process,cell death,arachidonic acid metabolic process,phosphatidylcholine catabolic process,linoleic acid metabolic process,phosphatidylethanolamine catabolic process,arachidonic acid secretion
BKO / BWT	P50396	P50396	0.417511	0.417511	0.00373907	0.00225955	307	P50396	Gdi1	Rab GDP dissociation inhibitor alpha	GDIA_MOUSE	36	33.5621	1.33562	BKO	BWT	cytoplasm,Golgi apparatus,midbody,neuron projection,myelin sheath,protein complex	Rab GDP-dissociation inhibitor activity,GTPase activator activity,oxidoreductase activity,Rab GTPase binding	protein transport,Rab protein signal transduction,positive regulation of GTPase activity,negative regulation of axonogenesis,response to calcium ion,oxidation-reduction process,negative regulation of protein targeting to membrane
BKO / BWT	P36536	P36536	-0.136222	0.136222	0.00397094	0.00238429	42	P36536	Sar1a	GTP-binding protein SAR1a	SAR1A_MOUSE	4	-9.01014	0.909899	BKO	BWT	endoplasmic reticulum,Golgi apparatus,sarcoplasmic reticulum,extracellular exosome	GTP binding	intracellular protein transport,vesicle-mediated transport,regulation of cargo loading into COPII-coated vesicle,negative regulation of cargo loading into COPII-coated vesicle
BKO / BWT	Q9D289	Q9D289	-0.171653	0.171653	0.00408492	0.00244716	22	Q9D289	Trappc6b	Trafficking protein particle complex subunit 6B	TPC6B_MOUSE	4	-11.2175	0.887825	BKO	BWT	endoplasmic reticulum,cis-Golgi network,trans-Golgi network,TRAPP complex	molecular_function	ER to Golgi vesicle-mediated transport
BKO / BWT	Q9WUQ2	Q9WUQ2	-0.651517	0.651517	0.00428718	0.00255332	37	Q9WUQ2	Preb	Prolactin regulatory element-binding protein	PREB_MOUSE	4	-36.339	0.63661	BKO	BWT	Golgi membrane,nucleus,membrane,integral component of endoplasmic reticulum membrane,endoplasmic reticulum exit site	DNA binding,transcription factor activity, sequence-specific DNA binding,Sar guanyl-nucleotide exchange factor activity,GTPase activator activity,GTPase binding,ARF guanyl-nucleotide exchange factor activity,Rab guanyl-nucleotide exchange factor activity	regulation of COPII vesicle coating,transcription, DNA-templated,regulation of transcription, DNA-templated,ER to Golgi vesicle-mediated transport,protein secretion,protein exit from endoplasmic reticulum,positive regulation of GTPase activity,COPII vesicle coating
BKO / BWT	P63094;Q6R0H7	P63094;Q6R0H7	0.375059	0.375059	0.00482867	0.00284547	108	P63094;Q6R0H7	Gnas	Guanine nucleotide-binding protein G(s) subunit alpha isoforms short;Guanine nucleotide-binding protein G(s) subunit alpha isoforms XLas	GNAS2_MOUSE;GNAS1_MOUSE	10	29.6892	1.29689	BKO	BWT	;nucleus,cytoplasm,cytosol,heterotrimeric G-protein complex,membrane,apical plasma membrane,dendrite,intrinsic component of membrane,trans-Golgi network membrane,perinuclear region of cytoplasm,extracellular exosome	;GTPase activity,signal transducer activity,insulin-like growth factor receptor binding,protein binding,GTP binding,G-protein beta/gamma-subunit complex binding,beta-2 adrenergic receptor binding,D1 dopamine receptor binding,mu-type opioid receptor binding,ionotropic glutamate receptor binding,metal ion binding,alkylglycerophosphoethanolamine phosphodiesterase activity,corticotropin-releasing hor…	;skeletal system development,tissue homeostasis,endochondral ossification,energy reserve metabolic process,DNA methylation,G-protein coupled receptor signaling pathway,adenylate cyclase-activating G-protein coupled receptor signaling pathway,adenylate cyclase-activating dopamine receptor signaling pathway,sensory perception of chemical stimulus,post-embryonic development,regulation of signal tran…
BKO / BWT	Q8C754	Q8C754	-0.270947	0.270947	0.00499909	0.00293784	40	Q8C754	Vps52	Vacuolar protein sorting-associated protein 52 homolog	VPS52_MOUSE	6	-17.1225	0.828775	BKO	BWT	GARP complex,Golgi apparatus,cytosol,endosome membrane,membrane,perinuclear region of cytoplasm,recycling endosome,EARP complex	Rab GTPase binding,syntaxin binding	Golgi to vacuole transport,lysosomal transport,ectodermal cell differentiation,protein transport,endocytic recycling,retrograde transport, endosome to Golgi,embryonic ectodermal digestive tract development
BKO / BWT	Q921L3	Q921L3	-0.653791	0.653791	0.00608735	0.00349949	18	Q921L3	Tmco1	Transmembrane and coiled-coil domain-containing protein 1	TMCO1_MOUSE	2	-36.4392	0.635608	BKO	BWT	Golgi membrane,endoplasmic reticulum,integral component of endoplasmic reticulum membrane	calcium channel activity	ER overload response,endoplasmic reticulum calcium ion homeostasis,calcium ion transmembrane transport
BKO / BWT	Q9D0F3	Q9D0F3	-0.473802	0.473802	0.0062538	0.00358369	51	Q9D0F3	Lman1	Protein ERGIC-53	LMAN1_MOUSE	5	-27.9935	0.720065	BKO	BWT	Golgi membrane,endoplasmic reticulum membrane,endoplasmic reticulum-Golgi intermediate compartment,Golgi apparatus,membrane,integral component of membrane,sarcomere,ER to Golgi transport vesicle,endoplasmic reticulum-Golgi intermediate compartment membrane,host cell perinuclear region of cytoplasm,extracellular exosome	mannose binding,metal ion binding	ER to Golgi vesicle-mediated transport,endoplasmic reticulum organization,Golgi organization,positive regulation of organelle organization,protein transport
BKO / BWT	Q61543	Q61543	0.142135	0.142135	0.00637555	0.00364461	319	Q61543	Glg1	Golgi apparatus protein 1	GSLG1_MOUSE	37	10.3537	1.10354	BKO	BWT	Golgi membrane,proteinaceous extracellular matrix,Golgi apparatus,plasma membrane,membrane,integral component of membrane,extracellular exosome	fibroblast growth factor binding	negative regulation of protein processing,negative regulation of transforming growth factor beta receptor signaling pathway,regulation of chondrocyte differentiation,bone morphogenesis
BKO / BWT	Q8BGQ1	Q8BGQ1	0.185413	0.185413	0.00639003	0.00365181	54	Q8BGQ1	Vipas39	Spermatogenesis-defective protein 39 homolog	SPE39_MOUSE	8	13.7143	1.13714	BKO	BWT	cytoplasm,early endosome,late endosome,Golgi apparatus,HOPS complex,recycling endosome	molecular_function	transcription, DNA-templated,regulation of transcription, DNA-templated,intracellular protein transport,spermatogenesis,endosome to lysosome transport,peptidyl-lysine hydroxylation,cell differentiation,collagen fibril organization,collagen metabolic process,post-translational protein modification
BKO / BWT	Q9EPK2	Q9EPK2	-0.601099	0.601099	0.00639698	0.00365542	18	Q9EPK2	Rp2	Protein XRP2	XRP2_MOUSE	3	-34.0749	0.659251	BKO	BWT	nucleoplasm,cytoplasm,Golgi apparatus,centriole,plasma membrane,nuclear body,cytoplasmic vesicle,ciliary basal body,extracellular exosome,periciliary membrane compartment	actin binding,GTPase activator activity,GTP binding	post-Golgi vesicle-mediated transport,cytoskeleton organization,protein transport,positive regulation of GTPase activity,post-chaperonin tubulin folding pathway
BKO / BWT	P49817	P49817	-1.26161	1.26161	0.00641862	0.00366598	16	P49817	Cav1	Caveolin-1	CAV1_MOUSE	5	-58.2921	0.417079	BKO	BWT	Golgi membrane,acrosomal membrane,intracellular,endosome,endoplasmic reticulum,Golgi apparatus,plasma membrane,integral component of plasma membrane,caveola,focal adhesion,cilium,cell cortex,membrane,integral component of membrane,basolateral plasma membrane,apical plasma membrane,cytoplasmic vesicle,protein complex,membrane raft,perinuclear region of cytoplasm,VCP-NPL4-UFD1 AAA ATPase complex	receptor binding,structural molecule activity,protein binding,peptidase activator activity,enzyme binding,protein kinase binding,protein binding, bridging,protein complex scaffold,identical protein binding,ion channel binding,protein heterodimerization activity,Rac GTPase binding,nitric-oxide synthase binding,ATPase binding,inward rectifier potassium channel inhibitor activity	negative regulation of transcription from RNA polymerase II promoter,MAPK cascade,inactivation of MAPK activity,angiogenesis,vasculogenesis,response to hypoxia,negative regulation of endothelial cell proliferation,negative regulation of cytokine-mediated signaling pathway,regulation of the force of heart contraction,response to ischemia,regulation of the force of heart contraction by chemical sig…
BKO / BWT	P70213	P70213	0.408817	0.408817	0.00656617	0.00373885	12	P70213	Fv1	Friend virus susceptibility protein 1	FV1_MOUSE	2	32.7597	1.3276	BKO	BWT	Golgi apparatus		response to virus,viral process,defense response to virus
BKO / BWT	Q00898	Q00898	-1.44806	1.44806	0.00707379	0.00399018	32	Q00898	Serpina1e	Alpha-1-antitrypsin 1-5	A1AT5_MOUSE	7	-63.3486	0.366514	BKO	BWT	extracellular space,endoplasmic reticulum,Golgi apparatus,intracellular membrane-bounded organelle,extracellular exosome	glycoprotein binding,protease binding,serine-type endopeptidase inhibitor activity,identical protein binding	negative regulation of endopeptidase activity,response to cytokine,response to peptide hormone
BKO / BWT	P51150	P51150	-0.0751213	0.0751213	0.00833841	0.00461541	80	P51150	Rab7a	Ras-related protein Rab-7a	RAB7A_MOUSE	10	-5.07377	0.949262	BKO	BWT	autophagosome membrane,cytoplasm,lysosome,endosome,late endosome,Golgi apparatus,lipid particle,cytosol,endosome membrane,phagocytic vesicle membrane,late endosome membrane,extrinsic component of lysosome membrane,melanosome membrane,pre-autophagosomal structure membrane,terminal bouton,phagocytic vesicle,extracellular exosome,alveolar lamellar body,retromer complex	GTPase activity,protein binding,GTP binding,GDP binding,Rac GTPase binding,retromer complex binding	autophagosome assembly,protein targeting to lysosome,intracellular protein transport,epidermal growth factor catabolic process,endosome to lysosome transport,viral release from host cell,protein to membrane docking,retrograde transport, endosome to Golgi,early endosome to late endosome transport,bone resorption,positive regulation of protein catabolic process,positive regulation of viral process,…
BKO / BWT	Q7M6Y3	Q7M6Y3	0.346266	0.346266	0.0090833	0.00497462	117	Q7M6Y3	Picalm	Phosphatidylinositol-binding clathrin assembly protein	PICAL_MOUSE	14	27.1266	1.27127	BKO	BWT	intracellular,nucleus,early endosome,Golgi apparatus,clathrin-coated pit,cell surface,membrane,vesicle,neuronal cell body,intracellular membrane-bounded organelle,endosome to plasma membrane transport vesicle,neurofibrillary tangle,AP-2 adaptor complex,clathrin coat of coated pit,perinuclear region of cytoplasm	1-phosphatidylinositol binding,Rab GTPase binding,clathrin binding,clathrin heavy chain binding,clathrin adaptor activity,cadherin binding,low-density lipoprotein particle receptor binding	receptor-mediated endocytosis,axonogenesis,learning or memory,cell proliferation,negative regulation of gene expression,synaptic vesicle maturation,endosomal transport,hemopoiesis,regulation of endocytosis,receptor internalization,regulation of protein localization,cargo loading into vesicle,positive regulation of GTPase activity,transcytosis,positive regulation of transcription, DNA-templated,ne…
BKO / BWT	P63001	P63001	0.413844	0.413844	0.00916392	0.00501357	111	P63001	Rac1	Ras-related C3 botulinum toxin substrate 1	RAC1_MOUSE	9	33.2231	1.33223	BKO	BWT	pericentriolar material,phagocytic cup,nucleus,cytoplasm,trans-Golgi network,cytosol,plasma membrane,focal adhesion,membrane,extrinsic component of plasma membrane,lamellipodium,extracellular matrix,cytoplasmic vesicle,early endosome membrane,ruffle membrane,cytoplasmic ribonucleoprotein granule,melanosome,cell projection,dendritic spine,kinocilium,extracellular exosome,actin filament	GTPase activity,protein binding,GTP binding,enzyme binding,protein kinase binding,GTP-dependent protein binding,thioesterase binding,Rho GDP-dissociation inhibitor binding	positive regulation of protein phosphorylation,auditory receptor cell morphogenesis,epithelial cell morphogenesis,endocytosis,phagocytosis, engulfment,hyperosmotic response,cytoskeleton organization,cell adhesion,G-protein coupled receptor signaling pathway,small GTPase mediated signal transduction,axon guidance,regulation of cell size,regulation of lamellipodium assembly,positive regulation of l…
BKO / BWT	Q64331	Q64331	0.330312	0.330312	0.00942677	0.00513666	69	Q64331	Myo6	Unconventional myosin-VI	MYO6_MOUSE	13	25.7285	1.25728	BKO	BWT	ruffle,nucleus,nucleoplasm,cytoplasm,Golgi apparatus,plasma membrane,brush border,clathrin-coated pit,vesicle membrane,membrane,myosin complex,DNA-directed RNA polymerase II, holoenzyme,axon,cytoplasmic vesicle,filamentous actin,nuclear membrane,neuronal cell body,synapse,perinuclear region of cytoplasm,extracellular exosome,clathrin-coated endocytic vesicle	motor activity,protein binding,calmodulin binding,ATP binding,cadherin binding,actin filament binding	protein targeting,endocytosis,chemical synaptic transmission,synapse assembly,sensory perception of sound,locomotory behavior,glutamate secretion,dendrite development,DNA damage response, signal transduction by p53 class mediator,inner ear morphogenesis,auditory receptor cell differentiation,positive regulation of transcription from RNA polymerase II promoter,regulation of synaptic plasticity,inn…
BKO / BWT	Q9WV80	Q9WV80	0.160453	0.160453	0.00989371	0.00536283	114	Q9WV80	Snx1	Sorting nexin-1	SNX1_MOUSE	17	11.7638	1.11764	BKO	BWT	cytoplasm,lysosome,endosome,Golgi apparatus,cytosol,endosome membrane,postsynaptic density,membrane,extrinsic component of membrane,lamellipodium,retromer complex,retromer, tubulation complex,early endosome membrane,vesicle,dendritic spine,intracellular membrane-bounded organelle,protein complex,presynapse	epidermal growth factor receptor binding,insulin receptor binding,protein binding,phosphatidylinositol binding,identical protein binding,protein homodimerization activity,cadherin binding,protein heterodimerization activity,transferrin receptor binding,leptin receptor binding	intracellular protein transport,endocytosis,vesicle organization,negative regulation of transforming growth factor beta receptor signaling pathway,neuron projection development,receptor internalization,early endosome to Golgi transport,retrograde transport, endosome to Golgi,lamellipodium morphogenesis
BKO / BWT	O70624	O70624	-3.53432	3.53432	0.0100162	0.0054156	12	O70624	Myoc	Myocilin	MYOC_MOUSE	22	-91.3689	0.0863107	BKO	BWT	proteinaceous extracellular matrix,extracellular space,mitochondrial outer membrane,mitochondrial inner membrane,mitochondrial intermembrane space,endoplasmic reticulum,rough endoplasmic reticulum,Golgi apparatus,cilium,extracellular matrix,cytoplasmic vesicle,node of Ranvier,extracellular exosome	fibronectin binding,frizzled binding,protein binding,receptor tyrosine kinase binding,myosin light chain binding,metal ion binding	osteoblast differentiation,negative regulation of cell-matrix adhesion,positive regulation of phosphatidylinositol 3-kinase signaling,skeletal muscle hypertrophy,myelination in peripheral nervous system,positive regulation of cell migration,neuron projection development,negative regulation of Rho protein signal transduction,non-canonical Wnt signaling pathway via JNK cascade,ERBB2-ERBB3 signaling…
BKO / BWT	P98200	P98200	-0.0605061	0.0605061	0.0100865	0.00544748	39	P98200	Atp8a2	Phospholipid-transporting ATPase IB	AT8A2_MOUSE	5	-4.10724	0.958928	BKO	BWT	photoreceptor outer segment,nucleoplasm,endosome,Golgi apparatus,plasma membrane,membrane,integral component of membrane	magnesium ion binding,phospholipid-translocating ATPase activity,ATP binding	involuntary skeletal muscle contraction,axonogenesis,aging,retina layer formation,positive regulation of neuron projection development,response to auditory stimulus,neuron projection development,positive regulation of multicellular organism growth,inner ear morphogenesis,eating behavior,skin development,phospholipid translocation,neuron development,neuromuscular process controlling posture,detect…
BKO / BWT	O08585	O08585	0.542396	0.542396	0.0110978	0.005915	111	O08585	Clta	Clathrin light chain A	CLCA_MOUSE	10	45.639	1.45639	BKO	BWT	spindle,membrane,clathrin coat,clathrin vesicle coat,clathrin coat of trans-Golgi network vesicle,clathrin coat of coated pit,cytoplasmic vesicle,clathrin complex,postsynaptic endocytic zone cytoplasmic component	structural molecule activity,clathrin heavy chain binding	intracellular protein transport,cell cycle,clathrin coat assembly,cell division,clathrin-dependent endocytosis
BKO / BWT	P11276	P11276	-0.731949	0.731949	0.0129339	0.00677427	38	P11276	Fn1	Fibronectin	FINC_MOUSE	9	-39.791	0.60209	BKO	BWT	fibrinogen complex,proteinaceous extracellular matrix,basement membrane,basal lamina,extracellular space,endoplasmic reticulum-Golgi intermediate compartment,apical plasma membrane,extracellular matrix,extracellular exosome,blood microparticle	protease binding,receptor binding,integrin binding,protein binding,protein C-terminus binding,heparin binding,peptidase activator activity,enzyme binding,identical protein binding,chaperone binding,disordered domain specific binding	angiogenesis,regulation of protein phosphorylation,acute-phase response,cell-substrate junction assembly,cell adhesion,cell-matrix adhesion,calcium-independent cell-matrix adhesion,positive regulation of cell proliferation,regulation of cell shape,positive regulation of gene expression,positive regulation of peptidase activity,peptide cross-linking,integrin activation,substrate adhesion-dependent…
BKO / BWT	Q3U1Y4	Q3U1Y4	0.788071	0.788071	0.0132348	0.00690885	12	Q3U1Y4	Dennd4b	DENN domain-containing protein 4B	DEN4B_MOUSE	2	72.6764	1.72676	BKO	BWT	nucleus,Golgi apparatus	Rab guanyl-nucleotide exchange factor activity	regulation of Rab protein signal transduction,positive regulation of GTPase activity
BKO / BWT	Q8VBT9	Q8VBT9	0.531018	0.531018	0.0147282	0.00758279	39	Q8VBT9	Aspscr1	Tether containing UBX domain for GLUT4	ASPC1_MOUSE	5	44.4948	1.44495	BKO	BWT	nucleoplasm,cytosol,plasma membrane,cytoplasmic side of plasma membrane,endomembrane system,vesicle membrane,extrinsic component of membrane,cytoplasmic vesicle membrane,endoplasmic reticulum-Golgi intermediate compartment membrane,intracellular membrane-bounded organelle,perinuclear region of cytoplasm	protein binding	intracellular protein transport,positive regulation of protein modification process,glucose homeostasis,regulation of glucose import,membrane organization
BKO / BWT	Q61644	Q61644	0.572967	0.572967	0.0158759	0.00810755	208	Q61644	Pacsin1	Protein kinase C and casein kinase substrate in neurons protein 1	PACN1_MOUSE	24	48.758	1.48758	BKO	BWT	cytoplasm,endosome,cytosol,cell junction,COPI-coated vesicle,cytoplasmic vesicle membrane,ruffle membrane,myelin sheath,axon terminus,trans-Golgi network	protein binding,phospholipid binding,cytoskeletal protein binding	actin filament organization,signal transduction,negative regulation of endocytosis,synaptic vesicle endocytosis,neuron projection morphogenesis,protein localization to membrane,membrane tubulation
BKO / BWT	Q8CFE4	Q8CFE4	-0.975463	0.975463	0.0160843	0.00820389	63	Q8CFE4	Scyl2	SCY1-like protein 2	SCYL2_MOUSE	8	-49.1423	0.508577	BKO	BWT	Golgi apparatus,endosome membrane,clathrin-coated vesicle,perinuclear region of cytoplasm	protein kinase activity,receptor binding,protein binding,ATP binding	positive regulation of receptor internalization,protein phosphorylation,endosome to lysosome transport,negative regulation of canonical Wnt signaling pathway,receptor internalization involved in canonical Wnt signaling pathway,positive regulation of clathrin-dependent endocytosis
BKO / BWT	Q99KN9	Q99KN9	0.667626	0.667626	0.0168019	0.00850861	33	Q99KN9	Clint1	Clathrin interactor 1	EPN4_MOUSE	4	58.8457	1.58846	BKO	BWT	nucleoplasm,Golgi apparatus,membrane,clathrin-coated vesicle,intracellular membrane-bounded organelle,perinuclear region of cytoplasm	lipid binding,clathrin binding,cadherin binding	endocytosis
BKO / BWT	P10922	P10922	0.510466	0.510466	0.0168149	0.00851222	13	P10922	H1f0	Histone H1.0	H10_MOUSE	3	42.451	1.42451	BKO	BWT	nucleosome,nuclear chromatin,nucleus,nuclear euchromatin,Golgi apparatus,actin cytoskeleton,nuclear body,nucleolus	AT DNA binding,double-stranded DNA binding,RNA binding,chromatin DNA binding	nucleosome assembly
BKO / BWT	Q61598	Q61598	-0.264286	0.264286	0.0169691	0.00858131	216	Q61598	Gdi2	Rab GDP dissociation inhibitor beta	GDIB_MOUSE	23	-16.7389	0.832611	BKO	BWT	Golgi apparatus,focal adhesion,membrane,vesicle,myelin sheath,extracellular exosome	RNA binding,Rab GDP-dissociation inhibitor activity,GTPase activator activity,oxidoreductase activity	small GTPase mediated signal transduction,protein transport,positive regulation of GTPase activity,oxidation-reduction process
BKO / BWT	Q8BVI5	Q8BVI5	0.155421	0.155421	0.0175493	0.00883472	14	Q8BVI5	Stx16	Syntaxin-16	STX16_MOUSE	3	11.3747	1.11375	BKO	BWT	Golgi membrane,cytoplasm,Golgi apparatus,trans-Golgi network,cytosol,focal adhesion,membrane,integral component of membrane,SNARE complex,Golgi cisterna,intracellular membrane-bounded organelle,perinuclear region of cytoplasm,endoplasmic reticulum	SNARE binding,SNAP receptor activity,protein binding,syntaxin binding	intracellular protein transport,vesicle fusion,retrograde transport, endosome to Golgi,vesicle docking,Golgi ribbon formation
BKO / BWT	Q9R1Q9	Q9R1Q9	0.55711	0.55711	0.017768	0.00893324	51	Q9R1Q9	Atp6ap1	V-type proton ATPase subunit S1	VAS1_MOUSE	5	47.1319	1.47132	BKO	BWT	endoplasmic reticulum membrane,integral component of membrane,endoplasmic reticulum-Golgi intermediate compartment membrane,proton-transporting V-type ATPase, V1 domain,extracellular exosome	ATP binding,Rab GTPase binding,proton-transporting ATP synthase activity, rotational mechanism,proton-transporting ATPase activity, rotational mechanism	ATP hydrolysis coupled proton transport,positive regulation of osteoblast differentiation,positive regulation of bone resorption,pH reduction,positive regulation of exocytosis,establishment of organelle localization,positive regulation of ERK1 and ERK2 cascade,positive regulation of osteoclast development,proton-transporting V-type ATPase complex assembly
BKO / BWT	P57716	P57716	0.384356	0.384356	0.0180293	0.00904818	36	P57716	Ncstn	Nicastrin	NICA_MOUSE	4	30.5277	1.30528	BKO	BWT	lysosomal membrane,endoplasmic reticulum,Golgi apparatus,plasma membrane,integral component of plasma membrane,focal adhesion,membrane,integral component of membrane,cytoplasmic vesicle membrane,melanosome,extracellular exosome,gamma-secretase complex	endopeptidase activity,protein binding	myeloid cell homeostasis,membrane protein ectodomain proteolysis,Notch signaling pathway,Notch receptor processing,protein processing,beta-amyloid formation,T cell proliferation,amyloid precursor protein metabolic process,positive regulation of catalytic activity,beta-amyloid metabolic process,epithelial cell proliferation
BKO / BWT	Q8BXA1	Q8BXA1	0.20008	0.20008	0.0181855	0.0091155	39	Q8BXA1	Golim4	Golgi integral membrane protein 4	GOLI4_MOUSE	5	14.8762	1.14876	BKO	BWT	Golgi apparatus,endosome membrane,membrane,integral component of membrane,Golgi cisterna membrane	molecular_function	transport,biological_process
BKO / BWT	Q9ERG2	Q9ERG2	0.444144	0.444144	0.0198566	0.00985534	55	Q9ERG2	Strn3	Striatin-3	STRN3_MOUSE	9	36.0507	1.36051	BKO	BWT	nucleus,nucleoplasm,cytoplasm,Golgi apparatus,plasma membrane,dendrite,neuronal cell body,protein complex,protein phosphatase type 2A complex	transcription factor activity, sequence-specific DNA binding,calmodulin binding,protein complex binding,protein phosphatase 2A binding,armadillo repeat domain binding	negative regulation of transcription from RNA polymerase II promoter,response to estradiol,negative regulation of intracellular estrogen receptor signaling pathway,negative regulation of transcription, DNA-templated,positive regulation of transcription from RNA polymerase II promoter
BKO / BWT	P62331	P62331	-0.298576	0.298576	0.0204289	0.0101091	44	P62331	Arf6	ADP-ribosylation factor 6	ARF6_MOUSE	5	-18.6945	0.813055	BKO	BWT	ruffle,cytoplasm,endosome,early endosome,Golgi apparatus,plasma membrane,focal adhesion,cell cortex,membrane,endocytic vesicle,filopodium membrane,cleavage furrow,myelin sheath,recycling endosome membrane,extracellular exosome,Flemming body	GTPase activity,protein binding,GTP binding,thioesterase binding,protein N-terminus binding	liver development,cell cycle,small GTPase mediated signal transduction,protein transport,vesicle-mediated transport,positive regulation of actin filament polymerization,cortical actin cytoskeleton organization,ruffle organization,myeloid cell apoptotic process,regulation of toll-like receptor 4 signaling pathway,protein localization to cell surface,regulation of Rac protein signal transduction,pr…
BKO / BWT	P84078	P84078	-0.0213755	0.0213755	0.0218152	0.010703	120	P84078	Arf1	ADP-ribosylation factor 1	ARF1_MOUSE	11	-1.47072	0.985293	BKO	BWT	Golgi membrane,late endosome,peroxisomal membrane,Golgi apparatus,trans-Golgi network,cytosol,focal adhesion,endomembrane system,postsynaptic density,sarcomere,COPI-coated vesicle,cell leading edge,neuron projection,protein complex,postsynaptic membrane,perinuclear region of cytoplasm,extracellular exosome	magnesium ion binding,RNA binding,protein binding,GTP binding,GDP binding,protein domain specific binding,protein heterodimerization activity,phospholipase D activator activity	regulation of receptor internalization,cellular copper ion homeostasis,actin filament organization,small GTPase mediated signal transduction,protein transport,vesicle-mediated transport,regulation of Arp2/3 complex-mediated actin nucleation,very-low-density lipoprotein particle assembly,positive regulation of catalytic activity,positive regulation of endocytosis,positive regulation of calcium ion…
BKO / BWT	O35598	O35598	0.073225	0.073225	0.0218571	0.0107218	133	O35598	Adam10	Disintegrin and metalloproteinase domain-containing protein 10	ADA10_MOUSE	14	5.20658	1.05207	BKO	BWT	Golgi membrane,extracellular space,nucleus,cytoplasm,Golgi apparatus,Golgi-associated vesicle,plasma membrane,focal adhesion,cell surface,postsynaptic density,membrane,integral component of membrane,host cell,extracellular exosome,perinuclear endoplasmic reticulum,tetraspanin-enriched microdomain	endopeptidase activity,metalloendopeptidase activity,protein binding,metallopeptidase activity,SH3 domain binding,protein kinase binding,SH2 domain binding,protein homodimerization activity,metal ion binding	in utero embryonic development,protein phosphorylation,membrane protein ectodomain proteolysis,nucleocytoplasmic transport,negative regulation of cell adhesion,epidermal growth factor receptor signaling pathway,Notch signaling pathway,Notch receptor processing,positive regulation of cell proliferation,positive regulation of T cell chemotaxis,protein processing,positive regulation of cell growth,p…
BKO / BWT	Q921M4	Q921M4	0.345197	0.345197	0.0248013	0.011962	54	Q921M4	Golga2	Golgin subfamily A member 2	GOGA2_MOUSE	8	27.0325	1.27032	BKO	BWT	Golgi cis cisterna,Golgi membrane,spindle pole,nucleus,Golgi apparatus,cis-Golgi network,microtubule,ER to Golgi transport vesicle,Golgi cisterna membrane,mitotic spindle	protein binding,microtubule binding,protein kinase binding,syntaxin binding,cadherin binding,importin-alpha family protein binding	protein glycosylation,ER to Golgi vesicle-mediated transport,microtubule nucleation,centrosome cycle,asymmetric cell division,negative regulation of autophagy,negative regulation of protein binding,positive regulation of axonogenesis,spindle assembly,protein homotetramerization,Golgi localization,positive regulation of protein glycosylation,Golgi ribbon formation,Golgi disassembly,spindle assembl…
BKO / BWT	Q8CG76	Q8CG76	-7.54726e-05	7.54726e-05	0.0251105	0.0120903	63	Q8CG76	Akr7a2	Aflatoxin B1 aldehyde reductase member 2	ARK72_MOUSE	9	-0.00523123	0.999948	BKO	BWT	mitochondrion,Golgi apparatus,cytosol,extracellular exosome	oxidoreductase activity,phenanthrene-9,10-epoxide hydrolase activity	daunorubicin metabolic process,doxorubicin metabolic process,oxidation-reduction process
BKO / BWT	P70452	P70452	0.0628526	0.0628526	0.0256039	0.0123021	18	P70452	Stx4	Syntaxin-4	STX4_MOUSE	3	4.4529	1.04453	BKO	BWT	storage vacuole,extracellular space,intracellular,cytoplasm,endosome,trans-Golgi network,plasma membrane,synaptic vesicle,cell surface,membrane,integral component of membrane,basolateral plasma membrane,lamellipodium,SNARE complex,myelin sheath adaxonal region,somatodendritic compartment,specific granule,dendritic spine,lateral loop,synapse,perinuclear region of cytoplasm,extracellular exosome	SNARE binding,SNAP receptor activity,protein binding,sphingomyelin phosphodiesterase activator activity	intracellular protein transport,positive regulation of cell proliferation,synaptic vesicle exocytosis,regulation of exocytosis,positive regulation of cell migration,synaptic vesicle fusion to presynaptic active zone membrane,response to hydroperoxide,SNARE complex assembly,positive regulation of insulin secretion involved in cellular response to glucose stimulus,positive regulation of catalytic a…
BKO / BWT	P39054	P39054	0.562885	0.562885	0.0256881	0.0123364	18	P39054	Dnm2	Dynamin-2	DYN2_MOUSE	3	47.722	1.47722	BKO	BWT	Golgi membrane,phagocytic cup,photoreceptor inner segment,nucleus,endosome,Golgi apparatus,trans-Golgi network,centrosome,cytosol,microtubule,clathrin-coated pit,focal adhesion,postsynaptic density,lamellipodium,cell junction,midbody,phagocytic vesicle membrane,mitochondrial membrane,ruffle membrane,protein complex,postsynaptic membrane,clathrin-coated endocytic vesicle,perinuclear region of cyto…	GTPase activity,protein binding,GTP binding,microtubule binding,SH3 domain binding,protein kinase binding,D2 dopamine receptor binding,protein complex binding,phosphatidylinositol 3-kinase regulatory subunit binding,WW domain binding,nitric-oxide synthase binding	mitochondrial fission,G-protein coupled receptor internalization,ventricular septum development,dynamin family protein polymerization involved in mitochondrial fission,Golgi to plasma membrane transport,receptor-mediated endocytosis,phagocytosis,spermatogenesis,response to light stimulus,positive regulation of lamellipodium assembly,negative regulation of transforming growth factor beta receptor …
BKO / BWT	Q9CXE7	Q9CXE7	-2.19322	2.19322	0.0270176	0.0128727	3	Q9CXE7	Tmed5	Transmembrane emp24 domain-containing protein 5	TMED5_MOUSE	2	-78.1336	0.218664	BKO	BWT	endoplasmic reticulum membrane,endoplasmic reticulum-Golgi intermediate compartment,Golgi apparatus,cis-Golgi network,integral component of membrane,endoplasmic reticulum-Golgi intermediate compartment membrane,endoplasmic reticulum exit site	molecular_function	protein transport,Golgi ribbon formation
BKO / BWT	Q8K2L8	Q8K2L8	0.453179	0.453179	0.0281298	0.0133369	51	Q8K2L8	Trappc12	Trafficking protein particle complex subunit 12	TPC12_MOUSE	8	36.9053	1.36905	BKO	BWT	kinetochore,nucleus,endoplasmic reticulum-Golgi intermediate compartment	endopeptidase activity	proteolysis,vesicle-mediated transport,metaphase plate congression,regulation of kinetochore assembly,positive regulation of protein localization to kinetochore
BKO / BWT	Q3TYD6	Q3TYD6	0.436923	0.436923	0.0281487	0.0133437	24	Q3TYD6	Lmtk2	Serine/threonine-protein kinase LMTK2	LMTK2_MOUSE	4	35.3714	1.35371	BKO	BWT	cytoplasm,early endosome,Golgi apparatus,cytosol,integral component of membrane,growth cone,neuronal cell body,perinuclear region of cytoplasm,recycling endosome	protein serine/threonine kinase activity,protein phosphatase inhibitor activity,ATP binding,myosin VI binding	receptor recycling,protein phosphorylation,nervous system development,axon guidance,peptidyl-serine phosphorylation,peptidyl-threonine phosphorylation,endocytic recycling,transferrin transport,negative regulation of catalytic activity,early endosome to late endosome transport,protein autophosphorylation,neurotrophin TRK receptor signaling pathway
BKO / BWT	Q60631	Q60631	0.315075	0.315075	0.0281645	0.013348	99	Q60631	Grb2	Growth factor receptor-bound protein 2	GRB2_MOUSE	11	24.4076	1.24408	BKO	BWT	nucleus,nucleoplasm,nucleolus,cytoplasm,endosome,Golgi apparatus,cytosol,plasma membrane,cell-cell junction,COP9 signalosome,vesicle membrane,membrane,extrinsic component of cytoplasmic side of plasma membrane,extracellular exosome,Grb2-EGFR complex	phosphotyrosine binding,RNA binding,non-membrane spanning protein tyrosine kinase activity,SH3/SH2 adaptor activity,epidermal growth factor receptor binding,neurotrophin TRKA receptor binding,protein binding,SH3 domain binding,protein kinase binding,protein phosphatase binding,protein domain specific binding,identical protein binding,insulin receptor substrate binding,ephrin receptor binding	Ras protein signal transduction,aging,insulin receptor signaling pathway,positive regulation of signal transduction,cell migration,cell differentiation,positive regulation of actin filament polymerization,receptor internalization,peptidyl-tyrosine autophosphorylation,Fc-epsilon receptor signaling pathway,regulation of cell proliferation,signal transduction in response to DNA damage,regulation of …
BKO / BWT	Q9D2V7	Q9D2V7	0.0469155	0.0469155	0.0293445	0.0138406	108	Q9D2V7	Coro7	Coronin-7	CORO7_MOUSE	18	3.30539	1.03305	BKO	BWT	Golgi membrane,Golgi apparatus,trans-Golgi network,cytosol,membrane,integral component of membrane,cytoplasmic vesicle	actin binding	Golgi to endosome transport,actin filament organization,Golgi organization,protein transport,cell migration,establishment of cell polarity,actin filament polymerization
BKO / BWT	Q6NVE8	Q6NVE8	0.247599	0.247599	0.0300071	0.0141124	36	Q6NVE8	Wdr44	WD repeat-containing protein 44	WDR44_MOUSE	5	18.7229	1.18723	BKO	BWT	Golgi apparatus,cytosol,endosome membrane,perinuclear region of cytoplasm
BKO / BWT	Q8BUK6	Q8BUK6	0.298142	0.298142	0.0302797	0.0142297	121	Q8BUK6	Hook3	Protein Hook homolog 3	HOOK3_MOUSE	14	22.956	1.22956	BKO	BWT	pericentriolar material,cytoplasm,Golgi apparatus,cis-Golgi network,centrosome,cytosol,microtubule,centriolar satellite,FHF complex,HOPS complex	protein binding,microtubule binding,identical protein binding,dynein light intermediate chain binding	endosome organization,lysosome organization,endosome to lysosome transport,protein transport,interkinetic nuclear migration,cytoskeleton-dependent intracellular transport,cytoplasmic microtubule organization,microtubule anchoring at centrosome,early endosome to late endosome transport,negative regulation of neurogenesis,Golgi localization,protein localization to centrosome,neuronal stem cell popu…
BKO / BWT	O35071	O35071	-1.44366	1.44366	0.0312786	0.0146306	16	O35071	Kif1c	Kinesin-like protein KIF1C	KIF1C_MOUSE	3	-63.2366	0.367634	BKO	BWT	Golgi apparatus,kinesin complex,microtubule	RNA binding,microtubule motor activity,ATP binding,microtubule binding,ATPase activity	retrograde vesicle-mediated transport, Golgi to ER,microtubule-based movement,cytoskeleton-dependent intracellular transport
BKO / BWT	Q04736	Q04736	0.476486	0.476486	0.0314716	0.0147041	10	Q04736	Yes1	Tyrosine-protein kinase Yes	YES_MOUSE	2	39.135	1.39135	BKO	BWT	Golgi apparatus,microtubule organizing center,cytosol,actin filament,plasma membrane,focal adhesion,extrinsic component of cytoplasmic side of plasma membrane,extracellular exosome	phosphotyrosine binding,protein tyrosine kinase activity,non-membrane spanning protein tyrosine kinase activity,receptor binding,epidermal growth factor receptor binding,protein binding,ATP binding,enzyme binding,ion channel binding	transmembrane receptor protein tyrosine kinase signaling pathway,glucose transport,cell migration,cell differentiation,cellular response to platelet-derived growth factor stimulus,peptidyl-tyrosine autophosphorylation,regulation of cell proliferation,innate immune response,positive regulation of transcription from RNA polymerase II promoter,positive regulation of peptidyl-tyrosine phosphorylation…
BKO / BWT	P61022	P61022	0.287761	0.287761	0.0337126	0.0156148	42	P61022	Chp1	Calcineurin B homologous protein 1	CHP1_MOUSE	5	22.0745	1.22074	BKO	BWT	Golgi membrane,nucleus,cytoplasm,endoplasmic reticulum,endoplasmic reticulum-Golgi intermediate compartment,cytosol,plasma membrane,focal adhesion,microtubule cytoskeleton,transport vesicle,host cell,extracellular exosome	protein kinase inhibitor activity,transporter activity,calcium ion binding,microtubule binding,kinase binding,calcium-dependent protein binding	microtubule bundle formation,negative regulation of protein phosphorylation,negative regulation of protein kinase activity,protein export from nucleus,negative regulation of phosphatase activity,calcium ion regulated exocytosis,membrane docking,cytoplasmic microtubule organization,negative regulation of protein ubiquitination,negative regulation of protein autophosphorylation,negative regulation …
BKO / BWT	Q9WUL7	Q9WUL7	0.560073	0.560073	0.0341372	0.0157807	70	Q9WUL7	Arl3	ADP-ribosylation factor-like protein 3	ARL3_MOUSE	9	47.4343	1.47434	BKO	BWT	Golgi membrane,nucleus,Golgi apparatus,centrosome,spindle microtubule,cytoplasmic microtubule,cilium,midbody,photoreceptor connecting cilium,extracellular exosome	GTPase activity,protein binding,GTP binding,microtubule binding,GDP binding,metal ion binding	cytokinesis,kidney development,post-Golgi vesicle-mediated transport,smoothened signaling pathway,small GTPase mediated signal transduction,intraciliary transport,photoreceptor cell development,cilium morphogenesis
BKO / BWT	Q3UPL0	Q3UPL0	0.201153	0.201153	0.0342745	0.0158366	178	Q3UPL0	Sec31a	Protein transport protein Sec31A	SC31A_MOUSE	22	14.9617	1.14962	BKO	BWT	cytoplasm,endoplasmic reticulum,endoplasmic reticulum membrane,cytosol,vesicle coat,COPII vesicle coat,ER to Golgi transport vesicle,intracellular membrane-bounded organelle,perinuclear region of cytoplasm,endoplasmic reticulum exit site	calcium-dependent protein binding	protein transport,vesicle-mediated transport,response to calcium ion
BKO / BWT	P14211	P14211	-0.0216592	0.0216592	0.0348349	0.0160585	386	P14211	Calr	Calreticulin	CALR_MOUSE	29	-1.49009	0.985099	BKO	BWT	acrosomal vesicle,extracellular region,extracellular space,nucleus,cytoplasm,endoplasmic reticulum,endoplasmic reticulum lumen,smooth endoplasmic reticulum,Golgi apparatus,cytosol,polysome,focal adhesion,external side of plasma membrane,membrane,extracellular matrix,sarcoplasmic reticulum lumen,MHC class I peptide loading complex,host cell,phagocytic vesicle,perinuclear region of cytoplasm,extrac…	glycoprotein binding,RNA binding,mRNA binding,integrin binding,iron ion binding,calcium ion binding,protein binding,carbohydrate binding,ubiquitin protein ligase binding,peptide binding,hormone binding,androgen receptor binding,unfolded protein binding	negative regulation of transcription from RNA polymerase II promoter,peptide antigen assembly with MHC class I protein complex,protein export from nucleus,receptor-mediated endocytosis,spermatogenesis,positive regulation of cell proliferation,positive regulation of endothelial cell migration,positive regulation of gene expression,negative regulation of translation,cortical actin cytoskeleton orga…
BKO / BWT	Q14BB9	Q14BB9	0.165486	0.165486	0.0354348	0.0163001	48	Q14BB9	Map6d1	MAP6 domain-containing protein 1	MA6D1_MOUSE	7	12.1544	1.12154	BKO	BWT	Golgi-associated vesicle,cis-Golgi network,microtubule	calmodulin binding,microtubule binding	microtubule cytoskeleton organization,negative regulation of microtubule depolymerization,N-terminal peptidyl-L-cysteine N-palmitoylation,lysosome localization,dendrite morphogenesis
BKO / BWT	G3X9K3	G3X9K3	0.0151969	0.0151969	0.0360241	0.0165332	35	G3X9K3	Arfgef1	Brefeldin A-inhibited guanine nucleotide-exchange protein 1	BIG1_MOUSE	6	1.05894	1.01059	BKO	BWT	Golgi membrane,nucleoplasm,nucleolus,Golgi apparatus,trans-Golgi network,cytosol,nuclear matrix,small nuclear ribonucleoprotein complex,perinuclear region of cytoplasm	guanyl-nucleotide exchange factor activity,ARF guanyl-nucleotide exchange factor activity,myosin binding,protein kinase A regulatory subunit binding	Golgi organization,endomembrane system organization,protein transport,vesicle-mediated transport,negative regulation of actin filament polymerization,neuron projection development,regulation of ARF protein signal transduction,negative regulation of GTPase activity,positive regulation of GTPase activity,positive regulation of protein kinase B signaling,positive regulation of protein glycosylation …
BKO / BWT	P42859	P42859	0.0385336	0.0385336	0.0364822	0.0167092	81	P42859	Htt	Huntingtin	HD_MOUSE	13	2.70694	1.02707	BKO	BWT	nucleus,nucleoplasm,cytoplasm,mitochondrion,late endosome,autophagosome,endoplasmic reticulum,Golgi apparatus,centriole,cytosol,inclusion body,axon,dendrite,cytoplasmic vesicle membrane,cytoplasmic vesicle,protein complex,perinuclear region of cytoplasm	p53 binding,protein binding,profilin binding,transcription factor binding,kinase binding,heat shock protein binding,dynactin binding,identical protein binding,ion channel binding,dynein intermediate chain binding,beta-tubulin binding,diazepam binding	urea cycle,citrulline metabolic process,establishment of mitotic spindle orientation,mitochondrial transport,ER to Golgi vesicle-mediated transport,retrograde vesicle-mediated transport, Golgi to ER,apoptotic process,mitochondrion organization,endoplasmic reticulum organization,Golgi organization,dopamine receptor signaling pathway,spermatogenesis,gastrulation,central nervous system development,b…
BKO / BWT	Q6Y7W8	Q6Y7W8	-0.267247	0.267247	0.0374522	0.0170941	52	Q6Y7W8	Gigyf2	PERQ amino acid-rich with GYF domain-containing protein 2	PERQ2_MOUSE	9	-16.9096	0.830904	BKO	BWT	cytoplasm,endosome,endoplasmic reticulum,Golgi apparatus,cytosol,cytoplasmic stress granule,membrane,integral component of membrane,vesicle,perikaryon,protein complex,proximal dendrite	RNA binding,protein binding,cadherin binding,proline-rich region binding	feeding behavior,adult locomotory behavior,post-embryonic development,posttranscriptional gene silencing,negative regulation of translation,spinal cord motor neuron differentiation,mitotic G1 DNA damage checkpoint,multicellular organism growth,cellular protein metabolic process,insulin-like growth factor receptor signaling pathway,homeostasis of number of cells within a tissue,musculoskeletal mov…
BKO / BWT	Q9EQC5	Q9EQC5	0.120237	0.120237	0.0377058	0.017185	62	Q9EQC5	Scyl1	N-terminal kinase-like protein	NTKL_MOUSE	9	8.69131	1.08691	BKO	BWT	cytoplasm,endoplasmic reticulum-Golgi intermediate compartment,Golgi apparatus,cis-Golgi network,microtubule organizing center,cytosol,membrane,COPI vesicle coat	protein kinase activity,protein binding,ATP binding,cadherin binding	protein phosphorylation,retrograde vesicle-mediated transport, Golgi to ER
BKO / BWT	P26231	P26231	0.276735	0.276735	0.0395368	0.0178811	126	P26231	Ctnna1	Catenin alpha-1	CTNA1_MOUSE	16	21.145	1.21145	BKO	BWT	acrosomal vesicle,Golgi apparatus,cytosol,plasma membrane,cell-cell junction,adherens junction,cell-cell adherens junction,zonula adherens,focal adhesion,intercalated disc,actin cytoskeleton,catenin complex,flotillin complex,lamellipodium,cell junction,intracellular membrane-bounded organelle	RNA binding,structural molecule activity,protein binding,beta-catenin binding,vinculin binding,gamma-catenin binding,cadherin binding,protein heterodimerization activity,actin filament binding	ovarian follicle development,actin filament organization,establishment or maintenance of cell polarity,negative regulation of neuroblast proliferation,aging,male gonad development,gap junction assembly,axon regeneration,cellular protein localization,regulation of cell proliferation,odontogenesis of dentin-containing tooth,negative regulation of apoptotic process,apical junction assembly,response …
BKO / BWT	Q9DB50	Q9DB50	0.258955	0.258955	0.0398443	0.0180062	12	Q9DB50	Ap1s2	AP-1 complex subunit sigma-2	AP1S2_MOUSE	2	19.6612	1.19661	BKO	BWT	Golgi apparatus,clathrin-coated pit,membrane coat,cytoplasmic vesicle membrane,intracellular membrane-bounded organelle,presynapse	protein binding,protein transporter activity	intracellular protein transport,visual learning,vesicle-mediated transport,synaptic vesicle recycling,fat cell differentiation,neuromuscular process controlling balance,adipose tissue development
BKO / BWT	A2ALS5	A2ALS5	0.0784784	0.0784784	0.0402311	0.0181598	110	A2ALS5	Rap1gap	Rap1 GTPase-activating protein 1	RPGP1_MOUSE	18	5.59038	1.0559	BKO	BWT	Golgi membrane,cytosol,membrane	GTPase activator activity,protein binding,Ras GTPase binding,protein homodimerization activity	positive regulation of cell-cell adhesion,regulation of GTPase activity,positive regulation of GTPase activity,positive regulation of phagocytosis,regulation of small GTPase mediated signal transduction,negative regulation of microvillus assembly
BKO / BWT	P21836	P21836	0.207499	0.207499	0.0402383	0.0181617	51	P21836	Ache	Acetylcholinesterase	ACES_MOUSE	7	15.4685	1.15468	BKO	BWT	extracellular region,basal lamina,extracellular space,Golgi apparatus,plasma membrane,cell surface,membrane,cell junction,anchored component of membrane,neuromuscular junction,synapse,perinuclear region of cytoplasm	acetylcholinesterase activity,cholinesterase activity,protein binding,collagen binding,hydrolase activity,serine hydrolase activity,acetylcholine binding,protein homodimerization activity,laminin binding,protein self-association	regulation of receptor recycling,osteoblast development,acetylcholine catabolic process,cell adhesion,receptor internalization,neurotransmitter receptor biosynthetic process,protein tetramerization,retina development in camera-type eye
BKO / BWT	Q80XQ2	Q80XQ2	0.331936	0.331936	0.0413959	0.0186161	46	Q80XQ2	Tbc1d5	TBC1 domain family member 5	TBCD5_MOUSE	7	25.8701	1.2587	BKO	BWT	intracellular,autophagosome,Golgi apparatus,cytosol,endosome membrane,endomembrane system,retromer complex,intracellular membrane-bounded organelle,AP-2 adaptor complex,ATG1/ULK1 kinase complex	GTPase activator activity,Rab GTPase binding,AP-2 adaptor complex binding,retromer complex binding	positive regulation of receptor internalization,intracellular protein transport,autophagy,macroautophagy,regulation of vesicle fusion,retrograde transport, endosome to Golgi,response to starvation,activation of GTPase activity
BKO / BWT	P60766	P60766	-0.0400207	0.0400207	0.0430944	0.0192844	52	P60766	Cdc42	Cell division control protein 42 homolog	CDC42_MOUSE	6	-2.7359	0.972641	BKO	BWT	Golgi membrane,storage vacuole,cytoplasm,microtubule organizing center,cytosol,plasma membrane,cell-cell junction,focal adhesion,membrane,Golgi transport complex,secretory granule,filopodium,midbody,leading edge membrane,cytoplasmic ribonucleoprotein granule,cell projection,neuronal cell body,dendritic spine,myelin sheath,apical part of cell,spindle midzone,extracellular exosome,cell periphery,mi…	GTPase activity,protein binding,GTP binding,protein kinase binding,GTP-dependent protein binding,mitogen-activated protein kinase kinase kinase binding,thioesterase binding,GBD domain binding,apolipoprotein A-I receptor binding,identical protein binding,Rho GDP-dissociation inhibitor binding,ubiquitin protein ligase activity	positive regulation of protein phosphorylation,sprouting angiogenesis,cardiac conduction system development,keratinocyte development,endocytosis,Golgi organization,regulation of mitotic nuclear division,nuclear migration,establishment or maintenance of cell polarity,Rho protein signal transduction,positive regulation of lamellipodium assembly,positive regulation of gene expression,negative regula…
BKO / BWT	Q9D8S3	Q9D8S3	0.350346	0.350346	0.0441866	0.0196882	36	Q9D8S3	Arfgap3	ADP-ribosylation factor GTPase-activating protein 3	ARFG3_MOUSE	5	27.4866	1.27487	BKO	BWT	Golgi membrane,Golgi apparatus,cytosol,membrane	GTPase activator activity,metal ion binding	protein secretion,vesicle-mediated transport,positive regulation of GTPase activity
BKO / BWT	Q9D5V6	Q9D5V6	0.877687	0.877687	0.0450173	0.0199954	25	Q9D5V6	Syap1	Synapse-associated protein 1	SYAP1_MOUSE	5	83.7427	1.83743	BKO	BWT	nucleus,nucleoplasm,Golgi apparatus,cytosol,extracellular exosome	molecular_function	biological_process
BKO / BWT	Q6PHU5	Q6PHU5	-0.0609447	0.0609447	0.0451447	0.0200382	143	Q6PHU5	Sort1	Sortilin	SORT_MOUSE	15	-4.13638	0.958636	BKO	BWT	lysosomal membrane,early endosome,endoplasmic reticulum membrane,Golgi apparatus,cytosol,plasma membrane,clathrin-coated pit,cell surface,endosome membrane,integral component of membrane,clathrin-coated vesicle,trans-Golgi network transport vesicle,dendrite,cytoplasmic vesicle membrane,cytoplasmic vesicle,nuclear membrane,Golgi cisterna membrane,neuronal cell body,perinuclear region of cytoplasm	protein binding,nerve growth factor receptor activity,enzyme binding,neurotensin receptor activity, non-G-protein coupled,nerve growth factor binding	ossification,Golgi to endosome transport,endocytosis,G-protein coupled receptor signaling pathway,neuropeptide signaling pathway,multicellular organism development,endosome to lysosome transport,extrinsic apoptotic signaling pathway via death domain receptors,regulation of gene expression,myotube differentiation,vesicle organization,endosome transport via multivesicular body sorting pathway,respo…
BKO / BWT	Q8BP71;Q9JJ43	Q8BP71;Q9JJ43	0.471071	0.471071	0.0487303	0.0213878	37	Q8BP71;Q9JJ43	Rbfox2;Rbfox1	RNA binding protein fox-1 homolog 2;RNA binding protein fox-1 homolog 1	RFOX2_MOUSE;RFOX1_MOUSE	5	38.6138	1.38614	BKO	BWT	nucleus,nucleoplasm,cytoplasm,cytosol;nucleus,cytoplasm,trans-Golgi network	transcription corepressor activity,RNA binding,mRNA binding,protein binding,transcription factor binding;mRNA binding,protein C-terminus binding	regulation of alternative mRNA splicing, via spliceosome,mRNA processing,RNA splicing,regulation of definitive erythrocyte differentiation,radial glia guided migration of Purkinje cell,intracellular estrogen receptor signaling pathway,negative regulation of transcription, DNA-templated,dendrite morphogenesis,neuromuscular process controlling balance;regulation of alternative mRNA splicing, via sp…
BKO / BWT	Q8BPQ7	Q8BPQ7	0.0152859	0.0152859	0.0490032	0.0214752	67	Q8BPQ7	Sgsm1	Small G protein signaling modulator 1	SGSM1_MOUSE	10	1.06517	1.01065	BKO	BWT	cytoplasm,Golgi apparatus,cytosol,endomembrane system,cytoplasmic vesicle membrane	GTPase activator activity,protein binding,Rab GTPase binding	intracellular protein transport,regulation of vesicle fusion,positive regulation of transcription from RNA polymerase II promoter,activation of GTPase activity
BKO / BWT	Q922P8	Q922P8	0.627829	0.627829	0.0502947	0.02196	32	Q922P8	Tmem132a	Transmembrane protein 132A	T132A_MOUSE	6	54.5238	1.54524	BKO	BWT	Golgi membrane,endoplasmic reticulum,endoplasmic reticulum membrane,Golgi apparatus,integral component of membrane,extracellular exosome	molecular_function
BKO / BWT	Q9EQG9	Q9EQG9	-0.259328	0.259328	0.05044	0.0220151	21	Q9EQG9	Col4a3bp	Collagen type IV alpha-3-binding protein	C43BP_MOUSE	3	-16.4523	0.835477	BKO	BWT	nucleoplasm,mitochondrion,endoplasmic reticulum,Golgi apparatus,cytosol,perinuclear region of cytoplasm	kinase activity,ceramide transporter activity,phosphatidylinositol-4-phosphate binding,ceramide binding	cell morphogenesis,in utero embryonic development,heart morphogenesis,ceramide metabolic process,muscle contraction,endoplasmic reticulum organization,signal transduction,cell proliferation,phosphorylation,response to endoplasmic reticulum stress,ER to Golgi ceramide transport,lipid homeostasis,mitochondrion morphogenesis
BKO / BWT	Q8CDG3	Q8CDG3	0.128725	0.128725	0.050718	0.0221265	142	Q8CDG3	Vcpip1	Deubiquitinating protein VCIP135	VCIP1_MOUSE	20	9.3327	1.09333	BKO	BWT	cytoplasm,endoplasmic reticulum,Golgi stack	thiol-dependent ubiquitin-specific protease activity	protein ubiquitination,protein K11-linked deubiquitination,protein K48-linked deubiquitination
BKO / BWT	P55821	P55821	0.397052	0.397052	0.0511224	0.0222728	12	P55821	Stmn2	Stathmin-2	STMN2_MOUSE	2	31.6814	1.31681	BKO	BWT	cytoplasm,endosome,Golgi apparatus,membrane,lamellipodium,axon,growth cone,neuron projection,neuronal cell body,perinuclear region of cytoplasm	protein binding,tubulin binding,calcium-dependent protein binding	microtubule depolymerization,negative regulation of microtubule depolymerization,positive regulation of neuron projection development,negative regulation of neuron projection development,negative regulation of microtubule polymerization,positive regulation of microtubule depolymerization,neuron projection development,regulation of cytoskeleton organization,cellular response to nerve growth factor…
BKO / BWT	Q9Z2V6	Q9Z2V6	0.249483	0.249483	0.0530217	0.0229951	10	Q9Z2V6	Hdac5	Histone deacetylase 5	HDAC5_MOUSE	2	18.8781	1.18878	BKO	BWT	histone deacetylase complex,nuclear chromatin,nucleus,cytoplasm,Golgi apparatus,cytosol,nuclear body,nuclear speck,RNA polymerase II transcription repressor complex	RNA polymerase III transcription factor binding,core promoter sequence-specific DNA binding,core promoter binding,transcriptional activator activity, RNA polymerase II core promoter proximal region sequence-specific binding,RNA polymerase II transcription factor binding,RNA polymerase II transcription corepressor binding,transcription corepressor activity,histone deacetylase activity,protein kina…	negative regulation of transcription from RNA polymerase II promoter,osteoblast development,chromatin organization,transcription from RNA polymerase II promoter,protein deacetylation,inflammatory response,nervous system development,heart development,negative regulation of gene expression,regulation of myotube differentiation,negative regulation of myotube differentiation,histone deacetylation,B c…
BKO / BWT	P24668	P24668	-0.858908	0.858908	0.0534395	0.0231451	59	P24668	M6pr	Cation-dependent mannose-6-phosphate receptor	MPRD_MOUSE	6	-44.863	0.55137	BKO	BWT	lysosomal membrane,endosome,late endosome,trans-Golgi network,membrane,integral component of membrane,perinuclear region of cytoplasm,retromer complex	mannose binding,mannose transmembrane transporter activity,retromer complex binding	intracellular protein transport,mannose transport,secretion of lysosomal enzymes
BKO / BWT	Q9R087	Q9R087	0.239539	0.239539	0.0542199	0.0234464	12	Q9R087	Gpc6	Glypican-6	GPC6_MOUSE	2	18.0616	1.18062	BKO	BWT	proteinaceous extracellular matrix,extracellular space,nucleus,Golgi lumen,integral component of plasma membrane,anchored component of membrane	heparan sulfate proteoglycan binding	glycosaminoglycan biosynthetic process,cell migration
BKO / BWT	Q9EPN1	Q9EPN1	0.0201025	0.0201025	0.0555046	0.0239076	216	Q9EPN1	Nbea	Neurobeachin	NBEA_MOUSE	30	1.40315	1.01403	BKO	BWT	trans-Golgi network,cytosol,plasma membrane,endomembrane system,cell junction,postsynaptic membrane	protein kinase binding,protein kinase A binding	protein targeting,post-Golgi vesicle-mediated transport,protein localization
BKO / BWT	Q9ESE1	Q9ESE1	-0.0517515	0.0517515	0.0573823	0.0246196	31	Q9ESE1	Lrba	Lipopolysaccharide-responsive and beige-like anchor protein	LRBA_MOUSE	6	-3.52357	0.964764	BKO	BWT	lysosome,endoplasmic reticulum,trans-Golgi network,plasma membrane,membrane,integral component of membrane,cytoplasmic vesicle	protein kinase A binding	signal transduction,protein localization,endosomal transport
BKO / BWT	Q9ER00	Q9ER00	0.235432	0.235432	0.0579502	0.0248211	68	Q9ER00	Stx12	Syntaxin-12	STX12_MOUSE	9	17.7259	1.17726	BKO	BWT	Golgi membrane,pre-autophagosomal structure,endosome membrane,endomembrane system,integral component of membrane,SNARE complex,vesicle,membrane raft,phagocytic vesicle,extracellular exosome,BLOC-1 complex	SNARE binding,SNAP receptor activity,protein binding	autophagosome assembly,intracellular protein transport,vesicle fusion,cholesterol efflux,vesicle docking,protein stabilization
BKO / BWT	Q80WT5	Q80WT5	-0.129051	0.129051	0.0605943	0.0257693	81	Q80WT5	Aftph	Aftiphilin	AFTIN_MOUSE	13	-8.55673	0.914433	BKO	BWT	nucleus,nucleoplasm,Golgi apparatus,cytosol,AP-1 adaptor complex,intracellular membrane-bounded organelle	clathrin binding	protein transport
BKO / BWT	Q80TV8	Q80TV8	0.117802	0.117802	0.0617691	0.0262056	200	Q80TV8	Clasp1	CLIP-associating protein 1	CLAP1_MOUSE	33	8.50801	1.08508	BKO	BWT	kinetochore,condensed chromosome kinetochore,Golgi apparatus,centrosome,kinetochore microtubule,spindle microtubule,cytoplasmic microtubule,cell cortex,membrane,cortical microtubule cytoskeleton,centrosomal corona,basal cortex,extracellular exosome,focal adhesion	dystroglycan binding,protein binding,microtubule binding,kinetochore binding,microtubule plus-end binding	microtubule cytoskeleton organization,microtubule bundle formation,vesicle targeting,microtubule nucleation,negative regulation of microtubule depolymerization,Golgi organization,mitotic spindle organization,exit from mitosis,regulation of gastrulation,positive regulation of epithelial cell migration,regulation of epithelial to mesenchymal transition,astral microtubule organization,microtubule or…
BKO / BWT	P59764	P59764	0.145436	0.145436	0.0628002	0.0265926	36	P59764	Dock4	Dedicator of cytokinesis protein 4	DOCK4_MOUSE	5	10.6065	1.10606	BKO	BWT	nucleolus,Golgi apparatus,cytosol,plasma membrane,membrane,stereocilium,stereocilium bundle	guanyl-nucleotide exchange factor activity,GTPase activator activity,SH3 domain binding,PDZ domain binding,receptor tyrosine kinase binding,Rac GTPase binding	small GTPase mediated signal transduction,positive regulation of GTPase activity,cell chemotaxis,negative regulation of vascular smooth muscle contraction,positive regulation of vascular associated smooth muscle cell migration
BKO / BWT	Q9WV91	Q9WV91	-0.123552	0.123552	0.0650688	0.0274153	12	Q9WV91	Ptgfrn	Prostaglandin F2 receptor negative regulator	FPRP_MOUSE	2	-8.20749	0.917925	BKO	BWT	endoplasmic reticulum membrane,Golgi apparatus,plasma membrane,cell surface,integral component of membrane		lipid particle organization
BKO / BWT	Q80Y17	Q80Y17	0.177882	0.177882	0.0659735	0.0277461	75	Q80Y17	Llgl1	Lethal(2) giant larvae protein homolog 1	L2GL1_MOUSE	12	13.1222	1.13122	BKO	BWT	Golgi cis cisterna,cytoplasm,cytoskeleton,basolateral plasma membrane,cortical actin cytoskeleton,early endosome membrane,trans-Golgi network membrane,myelin sheath abaxonal region,axon	GTPase activator activity,Rab GTPase binding,protein kinase binding,syntaxin binding	protein complex assembly,exocytosis,Golgi to plasma membrane transport,axonogenesis,brain development,regulation of exocytosis,cortical actin cytoskeleton organization,maintenance of apical/basal cell polarity,positive regulation of GTPase activity,regulation of protein secretion
BKO / BWT	Q01279	Q01279	-0.426966	0.426966	0.0661266	0.0278005	115	Q01279	Egfr	Epidermal growth factor receptor	EGFR_MOUSE	13	-25.6176	0.743824	BKO	BWT	Golgi membrane,intracellular,nucleus,cytoplasm,endosome,endoplasmic reticulum membrane,plasma membrane,focal adhesion,cell surface,endosome membrane,membrane,integral component of membrane,basolateral plasma membrane,apical plasma membrane,endocytic vesicle,early endosome membrane,nuclear membrane,protein complex,receptor complex,membrane raft,synapse,perinuclear region of cytoplasm,multivesicula…	glycoprotein binding,chromatin binding,protein tyrosine kinase activity,receptor signaling protein tyrosine kinase activity,signal transducer activity,transmembrane signaling receptor activity,epidermal growth factor-activated receptor activity,integrin binding,protein binding,calmodulin binding,ATP binding,kinase activity,enzyme binding,protein kinase binding,protein phosphatase binding,ubiquiti…	activation of MAPKK activity,cell morphogenesis,embryonic placenta development,positive regulation of protein phosphorylation,hair follicle development,translation,receptor-mediated endocytosis,response to osmotic stress,signal transduction,cell surface receptor signaling pathway,epidermal growth factor receptor signaling pathway,salivary gland morphogenesis,midgut development,learning or memory,…
BKO / BWT	P59279	P59279	-0.172231	0.172231	0.0671887	0.0281858	12	P59279	Rab2b	Ras-related protein Rab-2B	RAB2B_MOUSE	2	-11.2531	0.887469	BKO	BWT	Golgi membrane,endoplasmic reticulum membrane,plasma membrane,extracellular exosome	GTPase activity,GTP binding	protein transport,vesicle-mediated transport,positive regulation of exocytosis
BKO / BWT	Q07113	Q07113	-1.17977	1.17977	0.0707945	0.0295109	79	Q07113	Igf2r	Cation-independent mannose-6-phosphate receptor	MPRI_MOUSE	13	-55.8578	0.441422	BKO	BWT	nucleus,nuclear envelope lumen,lysosomal membrane,endosome,early endosome,late endosome,Golgi apparatus,trans-Golgi network,plasma membrane,focal adhesion,cell surface,membrane,integral component of membrane,clathrin coat,endocytic vesicle,trans-Golgi network transport vesicle,perinuclear region of cytoplasm,extracellular exosome	glycoprotein binding,G-protein alpha-subunit binding,retinoic acid binding,G-protein coupled receptor activity,transporter activity,insulin-like growth factor binding,mannose binding,enzyme binding,insulin-like growth factor II binding,identical protein binding,phosphoprotein binding	liver development,transport,G-protein coupled receptor signaling pathway,spermatogenesis,post-embryonic development,animal organ regeneration,response to retinoic acid,positive regulation of apoptotic process
BKO / BWT	O88738	O88738	-0.140577	0.140577	0.0716941	0.029828	30	O88738	Birc6	Baculoviral IAP repeat-containing protein 6	BIRC6_MOUSE	5	-9.28436	0.907156	BKO	BWT	spindle pole,cytoplasm,endosome,Golgi apparatus,trans-Golgi network,microtubule organizing center,membrane,midbody,intracellular membrane-bounded organelle	ubiquitin-protein transferase activity,cysteine-type endopeptidase inhibitor activity,protein binding,ubiquitin conjugating enzyme activity	placenta development,apoptotic process,cell cycle,positive regulation of cell proliferation,regulation of signal transduction,negative regulation of endopeptidase activity,protein ubiquitination,regulation of cytokinesis,regulation of cell proliferation,negative regulation of apoptotic process,cell division,labyrinthine layer development,spongiotrophoblast layer development,negative regulation of…
BKO / BWT	Q71M36	Q71M36	0.389539	0.389539	0.0718206	0.0298764	114	Q71M36	Cspg5	Chondroitin sulfate proteoglycan 5	CSPG5_MOUSE	9	30.9975	1.30997	BKO	BWT	Golgi membrane,endoplasmic reticulum membrane,Golgi apparatus,plasma membrane,cell surface,integral component of membrane,Golgi-associated vesicle membrane		nervous system development,cell differentiation,regulation of growth,modulation of synaptic transmission
BKO / BWT	Q91WL8	Q91WL8	0.337028	0.337028	0.0722661	0.0300209	18	Q91WL8	Wwox	WW domain-containing oxidoreductase	WWOX_MOUSE	3	26.3152	1.26315	BKO	BWT	nucleus,cytoplasm,mitochondrion,Golgi apparatus,cytosol,RNA polymerase II transcription factor complex,plasma membrane,microvillus	protein binding,oxidoreductase activity,enzyme binding,RNA polymerase II transcription coactivator activity	osteoblast differentiation,Wnt signaling pathway,negative regulation of Wnt signaling pathway,positive regulation of transcription from RNA polymerase II promoter,skeletal system morphogenesis,oxidation-reduction process,cellular response to transforming growth factor beta stimulus,intrinsic apoptotic signaling pathway by p53 class mediator,extrinsic apoptotic signaling pathway,positive regulatio…
BKO / BWT	P55258	P55258	-0.0538212	0.0538212	0.0740218	0.030621	30	P55258	Rab8a	Ras-related protein Rab-8A	RAB8A_MOUSE	4	-3.66187	0.963381	BKO	BWT	centrosome,centriole,plasma membrane,cilium,synaptic vesicle,postsynaptic density,trans-Golgi network transport vesicle,cytoplasmic vesicle membrane,secretory granule membrane,phagocytic vesicle membrane,extracellular matrix,ciliary basal body,neuronal cell body,dendritic spine,phagocytic vesicle,recycling endosome,recycling endosome membrane,extracellular exosome,ciliary base,Requires Ontology	GTPase activity,protein binding,GTP binding,Rab GTPase binding,GDP binding,protein kinase binding,myosin V binding	vesicle docking involved in exocytosis,autophagy,axonogenesis,protein secretion,regulation of autophagy,regulation of exocytosis,cellular response to insulin stimulus,regulation of long-term neuronal synaptic plasticity,Golgi vesicle fusion to target membrane,regulation of protein transport,cilium morphogenesis,membrane organization,protein localization to plasma membrane,neurotransmitter recepto…
BKO / BWT	Q3UZP4	Q3UZP4	0.56863	0.56863	0.0745242	0.030803	15	Q3UZP4	Svip	Small VCP/p97-interacting protein	SVIP_MOUSE	2	48.3115	1.48311	BKO	BWT	Golgi membrane,endoplasmic reticulum membrane,plasma membrane,smooth endoplasmic reticulum membrane,anchored component of membrane,extracellular exosome,Derlin-1 retrotranslocation complex	protein self-association,ATPase binding	positive regulation of autophagy,negative regulation of protein complex assembly,positive regulation of protein lipidation,negative regulation of ER-associated ubiquitin-dependent protein catabolic process,negative regulation of retrograde protein transport, ER to cytosol,negative regulation of VCP-NPL4-UFD1 AAA ATPase complex assembly
BKO / BWT	Q3UVL4	Q3UVL4	-0.0572986	0.0572986	0.0751385	0.030999	52	Q3UVL4	Vps51	Vacuolar protein sorting-associated protein 51 homolog	VPS51_MOUSE	9	-3.8938	0.961062	BKO	BWT	GARP complex,nucleolus,Golgi apparatus,trans-Golgi network,cytosol,membrane,integral component of membrane,intracellular membrane-bounded organelle,recycling endosome,EARP complex	molecular_function	lipid transport,autophagy,Golgi organization,lysosomal transport,protein transport,endocytic recycling,retrograde transport, endosome to Golgi,Golgi vesicle transport
BKO / BWT	P59016	P59016	0.123348	0.123348	0.0764439	0.0314772	60	P59016	Vps33b	Vacuolar protein sorting-associated protein 33B	VP33B_MOUSE	10	8.926	1.08926	BKO	BWT	cytoplasm,lysosome,lysosomal membrane,late endosome,Golgi apparatus,clathrin-coated vesicle,HOPS complex,platelet alpha granule,early endosome membrane,late endosome membrane,perinuclear region of cytoplasm,recycling endosome,AP-3 adaptor complex,clathrin complex	protein binding	intracellular protein transport,vesicle docking involved in exocytosis,endosome organization,protein transport,vesicle-mediated transport,peptidyl-lysine hydroxylation,collagen fibril organization,melanosome localization,lysosome localization,collagen metabolic process,megakaryocyte development,membrane fusion,platelet alpha granule organization,regulation of platelet aggregation
BKO / BWT	P29533	P29533	-0.109658	0.109658	0.0778668	0.0319928	114	P29533	Vcam1	Vascular cell adhesion protein 1	VCAM1_MOUSE	15	-7.31921	0.926808	BKO	BWT	podosome,extracellular space,early endosome,endoplasmic reticulum,Golgi apparatus,microvillus,external side of plasma membrane,cell surface,integral component of membrane,filopodium,anchored component of membrane,apical part of cell,extracellular exosome,alpha9-beta1 integrin-vascular cell adhesion molecule-1 complex,cell periphery	integrin binding,primary amine oxidase activity,cell adhesion molecule binding	cell adhesion,heterophilic cell-cell adhesion via plasma membrane cell adhesion molecules,leukocyte cell-cell adhesion,cell-matrix adhesion,heart development,amine metabolic process,viral process,calcium-mediated signaling using intracellular calcium source,positive regulation of T cell proliferation,leukocyte tethering or rolling,oxidation-reduction process,embryonic placenta morphogenesis,chori…
BKO / BWT	O88745	O88745	-0.0678682	0.0678682	0.0810048	0.0330618	30	O88745	Scrg1	Scrapie-responsive protein 1	SCRG1_MOUSE	3	-4.59533	0.954047	BKO	BWT	extracellular region,cytoplasm,Golgi apparatus,neuron projection terminus		mesenchymal stem cell proliferation
BKO / BWT	Q8R361	Q8R361	0.202338	0.202338	0.0812069	0.0331261	100	Q8R361	Rab11fip5	Rab11 family-interacting protein 5	RFIP5_MOUSE	14	15.0561	1.15056	BKO	BWT	Golgi membrane,mitochondrion,mitochondrial outer membrane,early endosome,Golgi apparatus,microtubule organizing center,secretory granule,transport vesicle membrane,early endosome membrane,intracellular membrane-bounded organelle,recycling endosome,recycling endosome membrane	Rab GTPase binding,gamma-tubulin binding	insulin secretion involved in cellular response to glucose stimulus,regulated exocytosis,negative regulation of adiponectin secretion,cellular response to acidic pH,regulation of protein localization to cell surface
BKO / BWT	P28271	P28271	-0.322991	0.322991	0.0834956	0.0338955	84	P28271	Aco1	Cytoplasmic aconitate hydratase	ACOC_MOUSE	12	-20.0589	0.799411	BKO	BWT	cytoplasm,mitochondrion,endoplasmic reticulum,Golgi apparatus,cytosol,extracellular exosome	RNA binding,aconitate hydratase activity,iron-responsive element binding,metal ion binding,3 iron, 4 sulfur cluster binding,4 iron, 4 sulfur cluster binding	tricarboxylic acid cycle,citrate metabolic process,regulation of translation,cellular iron ion homeostasis,post-embryonic development,response to iron(II) ion,regulation of gene expression,intestinal absorption
BKO / BWT	P97821	P97821	-1.07825	1.07825	0.0836758	0.0339496	18	P97821	Ctsc	Dipeptidyl peptidase 1	CATC_MOUSE	3	-52.6398	0.473602	BKO	BWT	extracellular space,nucleoplasm,lysosome,endoplasmic reticulum,Golgi apparatus,centrosome,membrane,intracellular membrane-bounded organelle,extracellular exosome	cysteine-type endopeptidase activity,serine-type endopeptidase activity,cysteine-type peptidase activity,peptidase activator activity involved in apoptotic process,phosphatase binding,chloride ion binding,identical protein binding,protein self-association,chaperone binding	T cell mediated cytotoxicity,proteolysis,apoptotic process,aging,response to organic substance,proteolysis involved in cellular protein catabolic process,positive regulation of proteolysis involved in cellular protein catabolic process,positive regulation of apoptotic signaling pathway
BKO / BWT	Q9D387	Q9D387	-0.308743	0.308743	0.0853055	0.0345024	12	Q9D387	Lamp5	Lysosome-associated membrane glycoprotein 5	LAMP5_MOUSE	2	-19.2655	0.807345	BKO	BWT	plasma membrane,endosome membrane,integral component of membrane,cytoplasmic vesicle membrane,early endosome membrane,growth cone membrane,dendrite membrane,endoplasmic reticulum-Golgi intermediate compartment membrane,recycling endosome membrane	molecular_function	biological_process
BKO / BWT	Q9JKC8	Q9JKC8	0.240167	0.240167	0.085399	0.0345378	48	Q9JKC8	Ap3m1	AP-3 complex subunit mu-1	AP3M1_MOUSE	6	18.1129	1.18113	BKO	BWT	lysosomal membrane,Golgi apparatus,clathrin adaptor complex,cytoplasmic vesicle membrane,axon cytoplasm	Rab GTPase binding	intracellular protein transport,anterograde axonal transport,anterograde synaptic vesicle transport
BKO / BWT	Q9QZE7	Q9QZE7	0.14844	0.14844	0.0863325	0.0348547	12	Q9QZE7	Tsnax	Translin-associated protein X	TSNAX_MOUSE	2	10.837	1.10837	BKO	BWT	nucleus,cytoplasm,Golgi apparatus,perinuclear region of cytoplasm	single-stranded DNA binding,RNA binding,protein binding,A2A adenosine receptor binding,protein complex binding,sequence-specific DNA binding,metal ion binding	multicellular organism development,spermatogenesis,cell differentiation
BKO / BWT	Q76KF0	Q76KF0	0.28562	0.28562	0.0889932	0.0357772	12	Q76KF0	Sema6d	Semaphorin-6D	SEM6D_MOUSE	2	21.8934	1.21893	BKO	BWT	Golgi apparatus,plasma membrane,integral component of plasma membrane	protein binding,semaphorin receptor binding	positive regulation of smooth muscle cell migration,negative regulation of smooth muscle cell migration,ventricular system development,cell differentiation
BKO / BWT	Q8BRK8	Q8BRK8	-0.476319	0.476319	0.08986	0.0360682	20	Q8BRK8	Prkaa2	5'-AMP-activated protein kinase catalytic subunit alpha-2	AAPK2_MOUSE	5	-28.1191	0.718809	BKO	BWT	nucleus,nucleoplasm,cytoplasm,Golgi apparatus,cytosol,nuclear speck,nucleotide-activated protein kinase complex	chromatin binding,protein serine/threonine kinase activity,AMP-activated protein kinase activity,protein serine/threonine/tyrosine kinase activity,protein binding,ATP binding,histone serine kinase activity,metal ion binding,[hydroxymethylglutaryl-CoA reductase (NADPH)] kinase activity,[acetyl-CoA carboxylase] kinase activity	transcription, DNA-templated,regulation of transcription, DNA-templated,protein phosphorylation,fatty acid biosynthetic process,cholesterol biosynthetic process,autophagy,response to stress,mitochondrion organization,lipid biosynthetic process,regulation of gene expression,positive regulation of autophagy,response to muscle activity,Wnt signaling pathway,regulation of macroautophagy,cellular resp…
BKO / BWT	Q99K01	Q99K01	-2.59241	2.59241	0.091033	0.0364861	66	Q99K01	Pdxdc1	Pyridoxal-dependent decarboxylase domain-containing protein 1	PDXD1_MOUSE	11	-83.4192	0.165808	BKO	BWT	Golgi apparatus,intracellular membrane-bounded organelle	carboxy-lyase activity,pyridoxal phosphate binding,cadherin binding	carboxylic acid metabolic process
BKO / BWT	O88819	O88819	0.754948	0.754948	0.0915568	0.0366606	12	O88819	Fut9	Alpha-(1,3)-fucosyltransferase 9	FUT9_MOUSE	2	68.7571	1.68757	BKO	BWT	Golgi membrane,integral component of membrane,Golgi cisterna membrane	alpha-(1->3)-fucosyltransferase activity	protein glycosylation,nervous system development,fucosylation
BKO / BWT	O88983	O88983	0.235767	0.235767	0.0919524	0.0368038	16	O88983	Stx8	Syntaxin-8	STX8_MOUSE	2	17.7533	1.17753	BKO	BWT	lysosomal membrane,endosome,early endosome,late endosome,trans-Golgi network,cytosol,endomembrane system,integral component of membrane,SNARE complex,late endosome membrane,vesicle,perinuclear region of cytoplasm,recycling endosome	SNARE binding,SNAP receptor activity,chloride channel inhibitor activity,syntaxin binding,ubiquitin protein ligase binding	intracellular protein transport,vesicle fusion,endosome to lysosome transport,early endosome to late endosome transport,vesicle docking,regulation of molecular function,regulation of protein localization to plasma membrane
BKO / BWT	Q9R233	Q9R233	-0.625468	0.625468	0.0932928	0.0372325	33	Q9R233	Tapbp	Tapasin	TPSN_MOUSE	4	-35.1791	0.648209	BKO	BWT	Golgi membrane,endoplasmic reticulum membrane,integral component of plasma membrane,phagocytic vesicle membrane,TAP complex	protein binding,TAP1 binding,TAP2 binding	antigen processing and presentation of exogenous peptide antigen via MHC class I, TAP-dependent,defense response,regulation of gene expression,antigen processing and presentation of endogenous peptide antigen via MHC class I,peptide antigen stabilization,regulation of protein complex stability
BKO / BWT	P23242	P23242	0.254561	0.254561	0.0956435	0.0380451	86	P23242	Gja1	Gap junction alpha-1 protein	CXA1_MOUSE	7	19.2973	1.19297	BKO	BWT	cytoplasm,mitochondrion,endoplasmic reticulum,Golgi apparatus,cytosol,intermediate filament,plasma membrane,cell-cell junction,fascia adherens,gap junction,connexin complex,focal adhesion,intercalated disc,membrane,integral component of membrane,apical plasma membrane,lateral plasma membrane,cell junction,contractile fiber,extracellular exosome	signal transducer activity,receptor binding,gap junction channel activity,protein binding,ion transmembrane transporter activity,beta-tubulin binding,gap junction channel activity involved in cardiac conduction electrical coupling,scaffold protein binding,gap junction channel activity involved in cell communication by electrical coupling,protein tyrosine kinase binding	osteoblast differentiation,in utero embryonic development,neuron migration,heart looping,epithelial cell maturation,lens development in camera-type eye,atrial ventricular junction remodeling,epicardial cell to mesenchymal cell transition,signal transduction,cell-cell signaling,heart development,adult heart development,regulation of heart contraction,positive regulation of gene expression,negative…
BKO / BWT	P61294	P61294	-0.0611036	0.0611036	0.0975896	0.0386974	40	P61294	Rab6b	Ras-related protein Rab-6B	RAB6B_MOUSE	5	-4.14694	0.958531	BKO	BWT	Golgi membrane,endoplasmic reticulum-Golgi intermediate compartment,Golgi apparatus,cytosol,cytoplasmic vesicle	GTPase activity,protein binding,GTP binding,myosin V binding	retrograde vesicle-mediated transport, Golgi to ER,intra-Golgi vesicle-mediated transport,protein transport,retrograde transport, endosome to Golgi
BKO / BWT	P35282	P35282	0.0951274	0.0951274	0.101451	0.0400071	89	P35282	Rab21	Ras-related protein Rab-21	RAB21_MOUSE	7	6.81598	1.06816	BKO	BWT	endosome,early endosome,endoplasmic reticulum membrane,trans-Golgi network,focal adhesion,cytoplasmic side of plasma membrane,vesicle membrane,cytoplasmic vesicle membrane,cleavage furrow,Golgi cisterna membrane,neuron projection,extracellular exosome,cytoplasmic side of early endosome membrane,axon cytoplasm	GTPase activity,protein binding,GTP binding,GDP binding	anterograde axonal transport,protein transport,regulation of exocytosis,regulation of endocytosis,regulation of axon extension,positive regulation of receptor-mediated endocytosis,positive regulation of dendrite morphogenesis,positive regulation of early endosome to late endosome transport
BKO / BWT	Q7M750	Q7M750	0.307219	0.307219	0.101631	0.0400591	30	Q7M750	Opalin	Opalin	OPALI_MOUSE	3	23.732	1.23732	BKO	BWT	Golgi apparatus,plasma membrane,integral component of membrane,cell-cell contact zone	molecular_function	biological_process
BKO / BWT	Q6NVF0	Q6NVF0	0.901187	0.901187	0.107138	0.0419293	49	Q6NVF0	Ocrl	Inositol polyphosphate 5-phosphatase OCRL-1	OCRL_MOUSE	7	86.7602	1.8676	BKO	BWT	photoreceptor outer segment,nucleus,cytoplasm,early endosome,Golgi apparatus,trans-Golgi network,plasma membrane,clathrin-coated pit,clathrin-coated vesicle,phagocytic vesicle membrane,early endosome membrane,extracellular exosome	phosphatidylinositol-4,5-bisphosphate 5-phosphatase activity,GTPase activator activity,Rac GTPase binding,inositol phosphate phosphatase activity	in utero embryonic development,signal transduction,regulation of GTPase activity,positive regulation of GTPase activity,phosphatidylinositol dephosphorylation,cilium morphogenesis
BKO / BWT	Q91XA2	Q91XA2	-0.0322212	0.0322212	0.107531	0.0420679	28	Q91XA2	Golm1	Golgi membrane protein 1	GOLM1_MOUSE	4	-2.20864	0.977914	BKO	BWT	extracellular space,Golgi apparatus,integral component of membrane,extracellular exosome	molecular_function	nucleus organization,regulation of lipid metabolic process
BKO / BWT	O55029	O55029	0.765359	0.765359	0.108685	0.0424565	22	O55029	Copb2	Coatomer subunit beta'	COPB2_MOUSE	5	69.9793	1.69979	BKO	BWT	Golgi membrane,Golgi apparatus,cytosol,COPI vesicle coat	structural molecule activity	intracellular protein transport,ER to Golgi vesicle-mediated transport,retrograde vesicle-mediated transport, Golgi to ER,intra-Golgi vesicle-mediated transport,toxin transport
BKO / BWT	Q03137	Q03137	0.111498	0.111498	0.110022	0.0428835	126	Q03137	Epha4	Ephrin type-A receptor 4	EPHA4_MOUSE	18	8.03493	1.08035	BKO	BWT	cytoplasm,mitochondrial outer membrane,endoplasmic reticulum,Golgi apparatus,plasma membrane,integral component of plasma membrane,cell surface,postsynaptic density,cell junction,filopodium,axon,dendrite,neuromuscular junction,early endosome membrane,dendritic spine,dendritic shaft,perikaryon,axon terminus,axonal growth cone,postsynaptic membrane	protein kinase activity,GPI-linked ephrin receptor activity,transmembrane-ephrin receptor activity,protein binding,ATP binding,PH domain binding,identical protein binding,ephrin receptor binding,DH domain binding	cell adhesion,axon guidance,adult walking behavior,motor neuron axon guidance,glial cell migration,peptidyl-tyrosine phosphorylation,corticospinal tract morphogenesis,regulation of GTPase activity,positive regulation of JUN kinase activity,protein autophosphorylation,ephrin receptor signaling pathway,negative regulation of axon regeneration,regulation of astrocyte differentiation,regulation of ax…
BKO / BWT	Q80UJ7	Q80UJ7	0.10727	0.10727	0.11236	0.0436223	163	Q80UJ7	Rab3gap1	Rab3 GTPase-activating protein catalytic subunit	RB3GP_MOUSE	19	7.71877	1.07719	BKO	BWT	cytoplasm,Golgi apparatus,lipid particle,protein complex,extracellular exosome,endoplasmic reticulum tubular network,postsynapse	GTPase activator activity,Rab GTPase binding,Rab guanyl-nucleotide exchange factor activity	brain development,positive regulation of gene expression,regulation of synaptic vesicle priming,hypothalamus development,regulation of Rab protein signal transduction,lipid particle organization,camera-type eye development,regulation of GTPase activity,positive regulation of GTPase activity,regulation of short-term neuronal synaptic plasticity,synaptic vesicle transport,protein stabilization,exci…
BKO / BWT	P51791	P51791	-0.034846	0.034846	0.112412	0.0436392	19	P51791	Clcn3	H(+)/Cl(-) exchange transporter 3	CLCN3_MOUSE	4	-2.3864	0.976136	BKO	BWT	endosome,early endosome,late endosome,Golgi apparatus,plasma membrane,integral component of plasma membrane,synaptic vesicle,external side of plasma membrane,vesicle membrane,membrane,secretory granule,transport vesicle membrane,cytoplasmic vesicle,early endosome membrane,late endosome membrane,specific granule,axon terminus,phagocytic vesicle,inhibitory synapse	voltage-gated chloride channel activity,chloride channel activity,ATP binding,antiporter activity,PDZ domain binding,protein heterodimerization activity	phagocytosis, engulfment,adult locomotory behavior,ion transmembrane transport,synaptic transmission, glutamatergic,photoreceptor cell maintenance,negative regulation of cell volume,synaptic transmission, GABAergic,neuron cellular homeostasis,synaptic vesicle lumen acidification,chloride transmembrane transport,positive regulation of reactive oxygen species biosynthetic process,regulation of anio…
BKO / BWT	Q91VK4	Q91VK4	0.258276	0.258276	0.117321	0.0452247	22	Q91VK4	Itm2c	Integral membrane protein 2C	ITM2C_MOUSE	4	19.6048	1.19605	BKO	BWT	lysosome,lysosomal membrane,Golgi apparatus,plasma membrane,integral component of membrane,perinuclear region of cytoplasm,extracellular exosome	beta-amyloid binding,ATP binding	nervous system development,negative regulation of neuron projection development,neuron differentiation,negative regulation of amyloid precursor protein biosynthetic process,positive regulation of extrinsic apoptotic signaling pathway
BKO / BWT	Q99PU5	Q99PU5	0.0460657	0.0460657	0.120659	0.0463178	183	Q99PU5	Acsbg1	Long-chain-fatty-acid--CoA ligase ACSBG1	ACBG1_MOUSE	22	3.24456	1.03245	BKO	BWT	cytoplasm,cytoplasmic vesicle,peroxisome,endoplasmic reticulum,Golgi apparatus	long-chain fatty acid-CoA ligase activity,ATP binding,very long-chain fatty acid-CoA ligase activity,decanoate--CoA ligase activity	very long-chain fatty acid metabolic process,long-chain fatty acid metabolic process,response to glucocorticoid
BKO / BWT	Q9DCT1	Q9DCT1	-0.618236	0.618236	0.123516	0.0472364	5	Q9DCT1	Akr1e2	1,5-anhydro-D-fructose reductase	AKCL2_MOUSE	3	-34.8533	0.651467	BKO	BWT	nucleoplasm,Golgi apparatus,cytosol,extracellular exosome	1,5-anhydro-D-fructose reductase activity	oxidation-reduction process
BKO / BWT	Q64310	Q64310	-0.337533	0.337533	0.124147	0.0474341	28	Q64310	Surf4	Surfeit locus protein 4	SURF4_MOUSE	3	-20.8607	0.791393	BKO	BWT	Golgi membrane,endoplasmic reticulum membrane,endoplasmic reticulum-Golgi intermediate compartment,integral component of membrane,endoplasmic reticulum-Golgi intermediate compartment membrane	protein binding	Golgi organization,positive regulation of organelle organization
BKO / BWT	Q9D4C9	Q9D4C9	-0.185334	0.185334	0.127221	0.0484205	39	Q9D4C9	Clvs1	Clavesin-1	CLVS1_MOUSE	5	-12.0554	0.879446	BKO	BWT	endosome,trans-Golgi network,clathrin-coated vesicle,early endosome membrane	transporter activity,phosphatidylinositol-3,5-bisphosphate binding	transport,lysosome organization
BKO / BWT	Q03157	Q03157	-2.58089	2.58089	0.12966	0.0492169	89	Q03157	Aplp1	Amyloid-like protein 1	APLP1_MOUSE	12	-83.2862	0.167138	BKO	BWT	Golgi apparatus,plasma membrane,membrane,integral component of membrane,perinuclear region of cytoplasm	protein binding,heparin binding,alpha-2A adrenergic receptor binding,alpha-2B adrenergic receptor binding,alpha-2C adrenergic receptor binding,identical protein binding,transition metal ion binding	mRNA polyadenylation,regulation of translation,endocytosis,apoptotic process,cell adhesion,extracellular matrix organization,negative regulation of cAMP biosynthetic process,forebrain development,cellular response to norepinephrine stimulus
BKO / BWT	Q63932	Q63932	-0.0985762	0.0985762	0.130096	0.0493469	53	Q63932	Map2k2	Dual specificity mitogen-activated protein kinase kinase 2	MP2K2_MOUSE	6	-6.60457	0.933954	BKO	BWT	nucleus,cytoplasm,mitochondrion,early endosome,late endosome,peroxisomal membrane,endoplasmic reticulum,Golgi apparatus,cytosol,microtubule,cell-cell junction,focal adhesion,cell cortex,cytoplasmic side of plasma membrane,perinuclear region of cytoplasm	protein serine/threonine kinase activity,MAP kinase kinase activity,protein serine/threonine/tyrosine kinase activity,protein tyrosine kinase activity,protein binding,ATP binding,PDZ domain binding,protein complex scaffold,protein serine/threonine kinase activator activity,metal ion binding,scaffold protein binding	activation of MAPK activity,regulation of protein phosphorylation,regulation of mitotic cell cycle,heart development,negative regulation of gene expression,peptidyl-tyrosine phosphorylation,thyroid gland development,regulation of stress-activated MAPK cascade,peptidyl-serine autophosphorylation,regulation of apoptotic process,positive regulation of transcription, DNA-templated,thymus development,…
BKO / BWT	Q01705	Q01705	-4.56186	4.56186	0.130936	0.0496169	12	Q01705	Notch1	Neurogenic locus notch homolog protein 1	NOTC1_MOUSE	3	-95.7661	0.0423392	BKO	BWT	Golgi membrane,acrosomal vesicle,ruffle,MAML1-RBP-Jkappa- ICN1 complex,extracellular region,nucleus,nucleoplasm,cytoplasm,endoplasmic reticulum,endoplasmic reticulum membrane,cytosol,cytoskeleton,plasma membrane,integral component of plasma membrane,adherens junction,cell surface,apical plasma membrane,lamellipodium,cytoplasmic vesicle,receptor complex,cell periphery	core promoter binding,transcriptional activator activity, RNA polymerase II transcription factor binding,chromatin binding,transcription factor activity, sequence-specific DNA binding,enzyme inhibitor activity,receptor activity,Notch binding,calcium ion binding,protein binding,enzyme binding,chromatin DNA binding,sequence-specific DNA binding,protein heterodimerization activity	negative regulation of transcription from RNA polymerase II promoter,in utero embryonic development,cell fate specification,epithelial to mesenchymal transition,liver development,heart looping,sprouting angiogenesis,osteoblast fate commitment,positive regulation of neuroblast proliferation,inflammatory response to antigenic stimulus,endocardium development,endocardium morphogenesis,atrioventricul…

## Sheet: brain-ConA_pulldown_ER
Comparison (group1/group2)	Group	ProteinGroups	AVG Log2 Ratio	Absolute AVG Log2 Ratio	Pvalue	Qvalue	# of Ratios	UniProtIds	Genes	ProteinDescriptions	ProteinNames	# Unique Total Peptides	% Change	Ratio	Condition Numerator	Condition Denominator	GO Cellular Component	GO Molecular Function	GO Biological Process
SKO / SWT	E9PZQ0	E9PZQ0	0.827741	0.827741	1.82924e-78	6.24954e-77	1497	E9PZQ0	Ryr1	Ryanodine receptor 1	RYR1_MOUSE	168	77.4904	1.7749	SKO	SWT	cytoplasm,smooth endoplasmic reticulum,plasma membrane,cell cortex,terminal cisterna,membrane,sarcoplasmic reticulum,junctional membrane complex,T-tubule,integral component of organelle membrane,I band,sarcoplasmic reticulum membrane,protein complex,extracellular exosome,ryanodine receptor complex	protease binding,ryanodine-sensitive calcium-release channel activity,voltage-gated calcium channel activity,calcium channel activity,calcium ion binding,protein binding,calmodulin binding,ATP binding,enzyme binding,calcium-induced calcium release activity	response to hypoxia,outflow tract morphogenesis,calcium ion transport,muscle contraction,regulation of muscle contraction,release of sequestered calcium ion into cytosol by sarcoplasmic reticulum,skin development,ossification involved in bone maturation,skeletal muscle fiber development,release of sequestered calcium ion into cytosol,protein homotetramerization,cellular response to calcium ion,ce…
SKO / SWT	Q8R429	Q8R429	-0.469501	0.469501	6.57459e-61	1.40387e-59	1434	Q8R429	Atp2a1	Sarcoplasmic/endoplasmic reticulum calcium ATPase 1	AT2A1_MOUSE	84	-27.7786	0.722214	SKO	SWT	mitochondrion,endoplasmic reticulum,endoplasmic reticulum membrane,endoplasmic reticulum-Golgi intermediate compartment,membrane,integral component of membrane,sarcoplasmic reticulum,H zone,I band,sarcoplasmic reticulum membrane,perinuclear region of cytoplasm	calcium-transporting ATPase activity,calcium ion binding,protein binding,ATP binding,ATPase activity,protein homodimerization activity	calcium ion transport,regulation of muscle contraction,regulation of striated muscle contraction,apoptotic mitochondrial changes,positive regulation of fast-twitch skeletal muscle fiber contraction,positive regulation of endoplasmic reticulum calcium ion concentration,negative regulation of endoplasmic reticulum calcium ion concentration,response to endoplasmic reticulum stress,negative regulatio…
SKO / SWT	Q6P5E4	Q6P5E4	0.839601	0.839601	7.15771e-61	1.51723e-59	400	Q6P5E4	Uggt1	UDP-glucose:glycoprotein glucosyltransferase 1	UGGG1_MOUSE	42	78.9555	1.78956	SKO	SWT	endoplasmic reticulum,endoplasmic reticulum lumen,endoplasmic reticulum-Golgi intermediate compartment,protein complex,extracellular exosome	UDP-glucose:glycoprotein glucosyltransferase activity,protein binding,unfolded protein binding	protein N-linked glycosylation via asparagine,endoplasmic reticulum unfolded protein response,'de novo' posttranslational protein folding,ER-associated misfolded protein catabolic process,UDP-glucosylation
SKO / SWT	Q8C7X2	Q8C7X2	0.853219	0.853219	4.02543e-49	6.10436e-48	175	Q8C7X2	Emc1	ER membrane protein complex subunit 1	EMC1_MOUSE	22	80.6527	1.80653	SKO	SWT	endoplasmic reticulum,integral component of membrane,ER membrane protein complex	molecular_function	protein folding in endoplasmic reticulum
SKO / SWT	P63038	P63038	-0.173636	0.173636	7.38625e-41	8.32996e-40	293	P63038	Hspd1	60 kDa heat shock protein, mitochondrial	CH60_MOUSE	44	-11.3395	0.886605	SKO	SWT	extracellular space,cytoplasm,mitochondrion,mitochondrial inner membrane,mitochondrial matrix,early endosome,peroxisomal matrix,rough endoplasmic reticulum,Golgi apparatus,cytosol,plasma membrane,clathrin-coated pit,cell surface,membrane,mitochondrial crista,coated vesicle,secretory granule,extracellular matrix,zymogen granule,myelin sheath,intracellular membrane-bounded organelle,protein complex…	lipopolysaccharide binding,protease binding,p53 binding,RNA binding,double-stranded RNA binding,ATP binding,high-density lipoprotein particle binding,hydrolase activity,enzyme binding,ubiquitin protein ligase binding,protein complex binding,apolipoprotein binding,apolipoprotein A-I binding,insulin binding,protein binding involved in protein folding,protein heterodimerization activity,unfolded pro…	response to hypoxia,detection of misfolded protein,B cell cytokine production,MyD88-dependent toll-like receptor signaling pathway,positive regulation of T cell mediated immune response to tumor cell,response to ischemia,'de novo' protein folding,activation of cysteine-type endopeptidase activity involved in apoptotic process,response to unfolded protein,apoptotic mitochondrial changes,response t…
SKO / SWT	P23953	P23953	1.24487	1.24487	3.2091e-34	2.82829e-33	198	P23953	Ces1c	Carboxylesterase 1C	EST1C_MOUSE	18	136.996	2.36996	SKO	SWT	extracellular space,endoplasmic reticulum lumen	hydrolase activity, acting on ester bonds,carboxylic ester hydrolase activity
SKO / SWT	P97449	P97449	0.868473	0.868473	1.85107e-29	1.3127e-28	168	P97449	Anpep	Aminopeptidase N	AMPN_MOUSE	19	82.5729	1.82573	SKO	SWT	extracellular space,nucleus,cytoplasm,lysosomal membrane,endoplasmic reticulum-Golgi intermediate compartment,plasma membrane,external side of plasma membrane,integral component of membrane,extracellular exosome	zinc ion binding,peptide binding,metalloaminopeptidase activity	angiogenesis,proteolysis,signal transduction,cell-cell signaling,regulation of blood pressure,cell differentiation,peptide catabolic process
SKO / SWT	Q9Z2L6	Q9Z2L6	0.88885	0.88885	2.75767e-27	1.74472e-26	113	Q9Z2L6	Minpp1	Multiple inositol polyphosphate phosphatase 1	MINP1_MOUSE	13	85.17	1.8517	SKO	SWT	endoplasmic reticulum lumen,plasma membrane,extracellular exosome	acid phosphatase activity,bisphosphoglycerate 3-phosphatase activity,inositol phosphate phosphatase activity,inositol hexakisphosphate 2-phosphatase activity	dephosphorylation
SKO / SWT	Q9DBG6	Q9DBG6	1.52039	1.52039	4.52736e-27	2.82741e-26	123	Q9DBG6	Rpn2	Dolichyl-diphosphooligosaccharide--protein glycosyltransferase subunit 2	RPN2_MOUSE	11	186.869	2.86869	SKO	SWT	autophagosome membrane,rough endoplasmic reticulum,oligosaccharyltransferase complex,membrane,integral component of membrane	ribosome binding,dolichyl-diphosphooligosaccharide-protein glycotransferase activity	protein N-linked glycosylation,aging,response to drug
SKO / SWT	Q8K1M6	Q8K1M6	-0.239689	0.239689	1.22843e-25	7.22872e-25	305	Q8K1M6	Dnm1l	Dynamin-1-like protein	DNM1L_MOUSE	42	-15.3072	0.846928	SKO	SWT	Golgi membrane,cytoplasm,mitochondrion,mitochondrial outer membrane,peroxisome,endoplasmic reticulum,Golgi apparatus,cytosol,microtubule,brush border,clathrin-coated pit,microtubule cytoskeleton,membrane,cell junction,synaptic vesicle membrane,intracellular membrane-bounded organelle,protein complex,perinuclear region of cytoplasm,mitochondrion-derived vesicle	GTPase activity,protein binding,GTP binding,microtubule binding,lipid binding,Rab GTPase binding,clathrin binding,GTP-dependent protein binding,ubiquitin protein ligase binding,protein complex binding,identical protein binding,protein homodimerization activity,BH2 domain binding	mitochondrial fission,release of cytochrome c from mitochondria,dynamin family protein polymerization involved in mitochondrial fission,endocytosis,mitochondrion organization,negative regulation of mitochondrial fusion,regulation of mitochondrion organization,peroxisome fission,regulation of protein oligomerization,synaptic vesicle recycling via endosome,positive regulation of apoptotic process,m…
SKO / SWT	Q9EQH2	Q9EQH2	1.31676	1.31676	1.67649e-24	9.30885e-24	121	Q9EQH2	Erap1	Endoplasmic reticulum aminopeptidase 1	ERAP1_MOUSE	18	149.106	2.49106	SKO	SWT	extracellular region,extracellular space,cytoplasm,endoplasmic reticulum membrane,plasma membrane,membrane,integral component of membrane,extracellular exosome	endopeptidase activity,aminopeptidase activity,interleukin-6 receptor binding,peptidase activity,metalloexopeptidase activity,zinc ion binding,peptide binding,metalloaminopeptidase activity	adaptive immune response,proteolysis,membrane protein ectodomain proteolysis,signal transduction,cell-cell signaling,regulation of blood pressure,antigen processing and presentation of endogenous peptide antigen via MHC class I,peptide catabolic process,positive regulation of angiogenesis
SKO / SWT	P70302	P70302	0.412386	0.412386	6.93415e-24	3.69143e-23	382	P70302	Stim1	Stromal interaction molecule 1	STIM1_MOUSE	34	33.0885	1.33088	SKO	SWT	endoplasmic reticulum,microtubule,plasma membrane,integral component of plasma membrane,integral component of endoplasmic reticulum membrane,growth cone,cortical endoplasmic reticulum,sarcoplasmic reticulum membrane,protein complex	protease binding,calcium channel regulator activity,calcium ion binding,protein binding,store-operated calcium channel activity,identical protein binding,microtubule plus-end binding	store-operated calcium entry,detection of calcium ion,cation transport,cellular calcium ion homeostasis,myotube differentiation,activation of store-operated calcium channel activity,regulation of calcium ion transport,enamel mineralization,calcium ion transmembrane transport,regulation of store-operated calcium entry
SKO / SWT	Q91YQ5	Q91YQ5	0.937671	0.937671	8.96291e-24	4.73672e-23	453	Q91YQ5	Rpn1	Dolichyl-diphosphooligosaccharide--protein glycosyltransferase subunit 1	RPN1_MOUSE	35	91.5433	1.91543	SKO	SWT	endoplasmic reticulum,endoplasmic reticulum membrane,rough endoplasmic reticulum,cytosol,oligosaccharyltransferase complex,membrane,integral component of membrane,extracellular matrix,melanosome	RNA binding,dolichyl-diphosphooligosaccharide-protein glycotransferase activity	protein N-linked glycosylation via asparagine
SKO / SWT	P19324	P19324	0.929964	0.929964	1.36743e-22	6.72482e-22	242	P19324	Serpinh1	Serpin H1	SERPH_MOUSE	23	90.5229	1.90523	SKO	SWT	cytoplasm,endoplasmic reticulum,endoplasmic reticulum lumen,endoplasmic reticulum-Golgi intermediate compartment,membrane raft,extracellular exosome,extracellular space	RNA binding,serine-type endopeptidase inhibitor activity,protein binding,collagen binding,unfolded protein binding	chondrocyte development involved in endochondral bone morphogenesis,negative regulation of endopeptidase activity,collagen fibril organization,collagen biosynthetic process,protein maturation
SKO / SWT	Q9WU78	Q9WU78	0.111617	0.111617	5.29112e-22	2.50864e-21	285	Q9WU78	Pdcd6ip	Programmed cell death 6-interacting protein	PDC6I_MOUSE	29	8.04386	1.08044	SKO	SWT	immunological synapse,microtubule organizing center,cytosol,bicellular tight junction,focal adhesion,membrane,melanosome,actomyosin,myelin sheath,extracellular exosome,endoplasmic reticulum exit site,Flemming body,extracellular vesicle	protein binding,proteinase activated receptor binding,protein homodimerization activity,protein dimerization activity,calcium-dependent protein binding	mitotic cytokinesis,actomyosin contractile ring assembly,cell separation after cytokinesis,apoptotic process,regulation of centrosome duplication,protein transport,viral budding via host ESCRT complex,maintenance of epithelial cell apical/basal polarity,viral budding,protein homooligomerization,bicellular tight junction assembly,regulation of membrane permeability,ubiquitin-independent protein ca…
SKO / SWT	Q8BI84	Q8BI84	0.34859	0.34859	3.08968e-20	1.32239e-19	333	Q8BI84	Mia3	Melanoma inhibitory activity protein 3	MIA3_MOUSE	44	27.3315	1.27332	SKO	SWT	Golgi membrane,endoplasmic reticulum membrane,membrane,integral component of membrane,endoplasmic reticulum exit site	lipoprotein transporter activity	chondrocyte development,positive regulation of leukocyte migration,exocytosis,ER to Golgi vesicle-mediated transport,negative regulation of cell adhesion,protein transport,collagen fibril organization,negative regulation of cell migration,positive regulation of bone mineralization,wound healing,lipoprotein transport,cargo loading into COPII-coated vesicle
SKO / SWT	Q9D1D4	Q9D1D4	0.914091	0.914091	6.01762e-19	2.35832e-18	100	Q9D1D4	Tmed10	Transmembrane emp24 domain-containing protein 10	TMEDA_MOUSE	7	88.4382	1.88438	SKO	SWT	Golgi membrane,endoplasmic reticulum,endoplasmic reticulum membrane,endoplasmic reticulum-Golgi intermediate compartment,Golgi apparatus,cis-Golgi network,plasma membrane,integral component of membrane,COPI-coated vesicle,trans-Golgi network transport vesicle,transport vesicle membrane,secretory granule membrane,endoplasmic reticulum-Golgi intermediate compartment membrane,melanosome,zymogen gran…	syntaxin binding,protein complex binding	kidney development,intracellular protein transport,retrograde vesicle-mediated transport, Golgi to ER,Golgi organization,COPI-coated vesicle budding,response to alkaloid,regulated exocytosis,vesicle targeting, to, from or within Golgi,protein oligomerization,regulation of beta-amyloid formation
SKO / SWT	O54724	O54724	0.730025	0.730025	6.83693e-18	2.51163e-17	225	O54724	Ptrf	Polymerase I and transcript release factor	PTRF_MOUSE	17	65.8668	1.65867	SKO	SWT	nucleus,cytoplasm,mitochondrion,endoplasmic reticulum,cytosol,plasma membrane,caveola,intracellular membrane-bounded organelle,protein complex,membrane raft	RNA binding,protein binding,rRNA primary transcript binding	regulation of transcription, DNA-templated,transcription initiation from RNA polymerase I promoter,termination of RNA polymerase I transcription,rRNA transcription,positive regulation of cell motility
SKO / SWT	Q8CFX1	Q8CFX1	0.883758	0.883758	8.02446e-17	2.72709e-16	108	Q8CFX1	H6pd	GDH/6PGL endoplasmic bifunctional protein	G6PE_MOUSE	18	84.5176	1.84518	SKO	SWT	endoplasmic reticulum lumen	glucose-6-phosphate dehydrogenase activity,6-phosphogluconolactonase activity,glucose 1-dehydrogenase [NAD(P)] activity,NADP binding	glucose metabolic process,pentose-phosphate shunt,oxidation-reduction process
SKO / SWT	O70423	O70423	1.43733	1.43733	9.21534e-17	3.11904e-16	131	O70423	Aoc3	Membrane primary amine oxidase	AOC3_MOUSE	17	170.82	2.7082	SKO	SWT	cytoplasm,early endosome,endoplasmic reticulum,Golgi apparatus,plasma membrane,microvillus,cell surface,integral component of membrane	copper ion binding,calcium ion binding,primary amine oxidase activity,protein heterodimerization activity,quinone binding,tryptamine:oxygen oxidoreductase (deaminating) activity,aminoacetone:oxygen oxidoreductase(deaminating) activity,aliphatic-amine oxidase activity,phenethylamine:oxygen oxidoreductase (deaminating) activity	cell adhesion,amine metabolic process,response to antibiotic,oxidation-reduction process,negative regulation of primary amine oxidase activity
SKO / SWT	P09103	P09103	0.665523	0.665523	9.54779e-17	3.22592e-16	193	P09103	P4hb	Protein disulfide-isomerase	PDIA1_MOUSE	18	58.6144	1.58614	SKO	SWT	endoplasmic reticulum,endoplasmic reticulum lumen,endoplasmic reticulum-Golgi intermediate compartment,focal adhesion,external side of plasma membrane,procollagen-proline 4-dioxygenase complex,extracellular matrix,endoplasmic reticulum chaperone complex,melanosome,extracellular exosome	RNA binding,protein disulfide isomerase activity,integrin binding,protein binding,peptide disulfide oxidoreductase activity,enzyme binding,protein heterodimerization activity,procollagen-proline 4-dioxygenase activity,peptidyl-proline 4-dioxygenase activity	protein folding,peptidyl-proline hydroxylation to 4-hydroxy-L-proline,response to endoplasmic reticulum stress,cell redox homeostasis,positive regulation of viral entry into host cell,oxidation-reduction process,cellular response to hypoxia,regulation of oxidative stress-induced intrinsic apoptotic signaling pathway
SKO / SWT	Q6PIC6	Q6PIC6	-2.48311	2.48311	4.22828e-16	1.36357e-15	44	Q6PIC6	Atp1a3	Sodium/potassium-transporting ATPase subunit alpha-3	AT1A3_MOUSE	39	-82.1142	0.178858	SKO	SWT	nucleus,cytoplasm,endoplasmic reticulum,Golgi apparatus,plasma membrane,sodium:potassium-exchanging ATPase complex,axon,sarcolemma,neuronal cell body,myelin sheath,dendritic spine neck,dendritic spine head,synapse,extracellular vesicle	beta-amyloid binding,sodium:potassium-exchanging ATPase activity,ATP binding,D1 dopamine receptor binding,heparan sulfate proteoglycan binding,metal ion binding,chaperone binding,sodium:potassium-exchanging ATPase activity involved in regulation of cardiac muscle cell membrane potential	cellular sodium ion homeostasis,memory,adult locomotory behavior,visual learning,potassium ion import,establishment or maintenance of transmembrane electrochemical gradient,cerebral cortex development,cellular potassium ion homeostasis,ionotropic glutamate receptor signaling pathway,sodium ion export from cell,response to drug,cardiac muscle contraction,cellular response to retinoic acid,regulati…
SKO / SWT	P07724	P07724	0.33368	0.33368	7.2085e-16	2.27414e-15	278	P07724	Alb	Serum albumin	ALBU_MOUSE	24	26.0224	1.26022	SKO	SWT	extracellular region,extracellular space,nucleus,cytoplasm,endoplasmic reticulum,Golgi apparatus,myelin sheath,protein complex,extracellular exosome,blood microparticle	DNA binding,fatty acid binding,drug binding,toxic substance binding,pyridoxal phosphate binding,identical protein binding,metal ion binding,chaperone binding,oxygen binding	retina homeostasis,transport,cellular response to starvation,hemolysis by symbiont of host erythrocytes,negative regulation of apoptotic process,maintenance of mitochondrion location
SKO / SWT	Q9D1G3	Q9D1G3	1.11245	1.11245	5.40487e-14	1.46211e-13	140	Q9D1G3	Hhatl	Protein-cysteine N-palmitoyltransferase HHAT-like protein	HHATL_MOUSE	14	116.213	2.16213	SKO	SWT	endoplasmic reticulum,endoplasmic reticulum membrane,integral component of membrane,perinuclear region of cytoplasm	protein binding	negative regulation of N-terminal protein palmitoylation
SKO / SWT	Q02053	Q02053	-1.31037	1.31037	1.09454e-13	2.88697e-13	154	Q02053	Uba1	Ubiquitin-like modifier-activating enzyme 1	UBA1_MOUSE	45	-59.6783	0.403217	SKO	SWT	nucleus,nucleoplasm,cytoplasm,mitochondrion,cytosol,extracellular exosome,heterochromatin,lysosomal membrane,endosome membrane,desmosome,rough endoplasmic reticulum membrane	RNA binding,ubiquitin activating enzyme activity,protein binding,ATP binding	ubiquitin-dependent protein catabolic process,cellular response to DNA damage stimulus,protein ubiquitination
SKO / SWT	Q64337	Q64337	0.849679	0.849679	1.8898e-13	4.89561e-13	95	Q64337	Sqstm1	Sequestosome-1	SQSTM_MOUSE	12	80.21	1.8021	SKO	SWT	pre-autophagosomal structure,cytoplasmic mRNA processing body,cytoplasm,late endosome,autophagosome,endoplasmic reticulum,cytosol,inclusion body,aggresome,PML body,intracellular membrane-bounded organelle,amphisome,autolysosome,extracellular exosome,sperm midpiece	transcription cofactor activity,protein kinase C binding,protein binding,zinc ion binding,enzyme binding,protein kinase binding,ubiquitin protein ligase binding,SH2 domain binding,identical protein binding,protein homodimerization activity,ubiquitin binding,K63-linked polyubiquitin binding	negative regulation of transcription from RNA polymerase II promoter,macromitophagy,positive regulation of protein phosphorylation,immune system process,ubiquitin-dependent protein catabolic process,autophagy,apoptotic process,endosome organization,macroautophagy,cell differentiation,regulation of I-kappaB kinase/NF-kappaB signaling,negative regulation of growth of symbiont in host,protein hetero…
SKO / SWT	Q9D024	Q9D024	-0.0641554	0.0641554	7.69599e-13	1.87808e-12	130	Q9D024	Ccdc47	Coiled-coil domain-containing protein 47	CCD47_MOUSE	13	-4.34949	0.956505	SKO	SWT	endoplasmic reticulum,rough endoplasmic reticulum,membrane,integral component of membrane	RNA binding,calcium ion binding	osteoblast differentiation,ER overload response,endoplasmic reticulum organization,post-embryonic development,ER-associated ubiquitin-dependent protein catabolic process,calcium ion homeostasis
SKO / SWT	Q6GQT9	Q6GQT9	0.261682	0.261682	2.3077e-12	5.36983e-12	110	Q6GQT9	Nomo1	Nodal modulator 1	NOMO1_MOUSE	15	19.8876	1.19888	SKO	SWT	endoplasmic reticulum membrane,membrane,integral component of membrane	molecular_function,carbohydrate binding	biological_process
SKO / SWT	Q9CYA0	Q9CYA0	1.30871	1.30871	3.36338e-12	7.71201e-12	83	Q9CYA0	Creld2	Cysteine-rich with EGF-like domain protein 2	CREL2_MOUSE	9	147.721	2.47721	SKO	SWT	extracellular space,endoplasmic reticulum,Golgi apparatus	calcium ion binding	biological_process
SKO / SWT	P31938	P31938	-0.280779	0.280779	3.71962e-12	8.47198e-12	134	P31938	Map2k1	Dual specificity mitogen-activated protein kinase kinase 1	MP2K1_MOUSE	26	-17.6854	0.823146	SKO	SWT	nucleus,mitochondrion,early endosome,late endosome,endoplasmic reticulum,Golgi apparatus,microtubule organizing center,cytosol,plasma membrane,focal adhesion,extracellular exosome	protein serine/threonine kinase activity,MAP kinase kinase activity,protein serine/threonine/tyrosine kinase activity,protein tyrosine kinase activity,receptor signaling protein tyrosine phosphatase activity,protein binding,ATP binding,protein C-terminus binding,protein serine/threonine kinase activator activity,protein N-terminus binding	activation of MAPK activity,regulation of protein phosphorylation,protein phosphorylation,cell cycle arrest,regulation of mitotic cell cycle,heart development,negative regulation of cell proliferation,positive regulation of gene expression,negative regulation of gene expression,peptidyl-tyrosine phosphorylation,cerebellar cortex formation,neuron differentiation,keratinocyte differentiation,thyroi…
SKO / SWT	Q8BYB9	Q8BYB9	0.545841	0.545841	4.01866e-12	9.12446e-12	64	Q8BYB9	Poglut1	Protein O-glucosyltransferase 1	PGLT1_MOUSE	9	45.9871	1.45987	SKO	SWT	endoplasmic reticulum lumen,extracellular exosome	protein binding,protein xylosyltransferase activity,UDP-glucosyltransferase activity,UDP-xylosyltransferase activity,glucosyltransferase activity	somitogenesis,protein O-linked glycosylation,glycolipid metabolic process,gastrulation,regulation of Notch signaling pathway,regulation of gastrulation,protein O-linked glycosylation via serine,positive regulation of Notch signaling pathway,axial mesoderm development,paraxial mesoderm development,muscle tissue development,cardiovascular system development
SKO / SWT	Q9QY76	Q9QY76	-0.652793	0.652793	8.72794e-12	1.92598e-11	94	Q9QY76	Vapb	Vesicle-associated membrane protein-associated protein B	VAPB_MOUSE	10	-36.3952	0.636048	SKO	SWT	Golgi membrane,cytoplasm,endoplasmic reticulum,endoplasmic reticulum membrane,Golgi apparatus,membrane,integral component of membrane	protein binding,microtubule binding,enzyme binding,FFAT motif binding,protein homodimerization activity,cadherin binding,protein heterodimerization activity,beta-tubulin binding	cellular calcium ion homeostasis,ER to Golgi vesicle-mediated transport,activation of signaling protein activity involved in unfolded protein response,endoplasmic reticulum organization,modulation by virus of host morphology or physiology,endoplasmic reticulum unfolded protein response,negative regulation by host of viral release from host cell,positive regulation by host of viral release from ho…
SKO / SWT	Q9QY81	Q9QY81	0.558457	0.558457	1.40826e-11	3.04512e-11	38	Q9QY81	Nup210	Nuclear pore membrane glycoprotein 210	PO210_MOUSE	7	47.2693	1.47269	SKO	SWT	nuclear envelope,nuclear pore,endoplasmic reticulum membrane,membrane,integral component of membrane,nuclear membrane	protein dimerization activity	protein transport,mRNA transport
SKO / SWT	Q8VCT4	Q8VCT4	0.294123	0.294123	1.801e-11	3.85417e-11	257	Q8VCT4	Ces1d	Carboxylesterase 1D	CES1D_MOUSE	21	22.6139	1.22614	SKO	SWT	endoplasmic reticulum,endoplasmic reticulum lumen,lipid particle,cytosol	sterol esterase activity,triglyceride lipase activity,fatty-acyl-ethyl-ester synthase activity,carboxylic ester hydrolase activity	acyl-CoA metabolic process,cholesterol biosynthetic process,response to toxic substance,lipid catabolic process,short-chain fatty acid catabolic process,epithelial cell differentiation,very-low-density lipoprotein particle assembly,acylglycerol catabolic process,medium-chain fatty acid metabolic process
SKO / SWT	Q9ER41	Q9ER41	0.962187	0.962187	4.25725e-11	8.78058e-11	88	Q9ER41	Tor1b	Torsin-1B	TOR1B_MOUSE	10	94.826	1.94826	SKO	SWT	nuclear envelope,cytoplasm,endoplasmic reticulum,endoplasmic reticulum lumen,nuclear membrane,extracellular exosome	protein binding,ATP binding,ATPase activity	endoplasmic reticulum organization,chaperone mediated protein folding requiring cofactor,protein homooligomerization,nuclear membrane organization
SKO / SWT	Q8CGN5	Q8CGN5	-0.556175	0.556175	1.23904e-10	2.41731e-10	61	Q8CGN5	Plin1	Perilipin-1	PLIN1_MOUSE	11	-31.9897	0.680103	SKO	SWT	endoplasmic reticulum,lipid particle,cytosol	protein binding	lipid catabolic process,triglyceride catabolic process
SKO / SWT	Q9D8E6	Q9D8E6	-0.744086	0.744086	2.0079e-10	3.82482e-10	91	Q9D8E6	Rpl4	60S ribosomal protein L4	RL4_MOUSE	14	-40.2954	0.597046	SKO	SWT	nucleus,nucleolus,cytoplasm,rough endoplasmic reticulum,focal adhesion,membrane,cytosolic large ribosomal subunit,intracellular ribonucleoprotein complex,extracellular exosome	RNA binding,structural constituent of ribosome,protein binding	cytoplasmic translation
SKO / SWT	Q9CY50	Q9CY50	0.754411	0.754411	2.03494e-10	3.87252e-10	48	Q9CY50	Ssr1	Translocon-associated protein subunit alpha	SSRA_MOUSE	4	68.6943	1.68694	SKO	SWT	endoplasmic reticulum,endoplasmic reticulum membrane,integral component of membrane		cotranslational protein targeting to membrane
SKO / SWT	Q3TDQ1	Q3TDQ1	1.38779	1.38779	2.09925e-10	3.98576e-10	45	Q3TDQ1	Stt3b	Dolichyl-diphosphooligosaccharide--protein glycosyltransferase subunit STT3B	STT3B_MOUSE	5	161.678	2.61678	SKO	SWT	endoplasmic reticulum,oligosaccharyltransferase complex,membrane,integral component of membrane	dolichyl-diphosphooligosaccharide-protein glycotransferase activity,metal ion binding	glycoprotein catabolic process,response to unfolded protein,protein N-linked glycosylation via asparagine,ER-associated ubiquitin-dependent protein catabolic process,co-translational protein modification,post-translational protein modification
SKO / SWT	Q8K3R3	Q8K3R3	0.490557	0.490557	2.5022e-10	4.71691e-10	115	Q8K3R3	Plcd4	1-phosphatidylinositol 4,5-bisphosphate phosphodiesterase delta-4	PLCD4_MOUSE	17	40.4988	1.40499	SKO	SWT	intracellular,endoplasmic reticulum,cytosol,plasma membrane,nuclear membrane	phosphatidylinositol phospholipase C activity,phospholipase C activity,signal transducer activity,calcium ion binding	signal transduction,acrosome reaction,lipid catabolic process,intracellular signal transduction,phosphatidylinositol metabolic process
SKO / SWT	Q6ZWV3	Q6ZWV3	0.0097502	0.0097502	4.54863e-10	8.33127e-10	109	Q6ZWV3	Rpl10	60S ribosomal protein L10	RL10_MOUSE	11	0.678122	1.00678	SKO	SWT	nucleus,cytoplasm,endoplasmic reticulum,membrane,cytosolic large ribosomal subunit,protein complex,smooth endoplasmic reticulum	RNA binding,structural constituent of ribosome	ribosomal large subunit assembly,negative regulation of transcription from RNA polymerase II promoter,translation,negative regulation of apoptotic process,liver regeneration
SKO / SWT	Q60715	Q60715	0.9868	0.9868	6.10505e-10	1.10496e-09	69	Q60715	P4ha1	Prolyl 4-hydroxylase subunit alpha-1	P4HA1_MOUSE	9	98.1784	1.98178	SKO	SWT	mitochondrion,endoplasmic reticulum,endoplasmic reticulum lumen,membrane,procollagen-proline 4-dioxygenase complex,intracellular membrane-bounded organelle	procollagen-proline 4-dioxygenase activity,iron ion binding,oxidoreductase activity, acting on single donors with incorporation of molecular oxygen, incorporation of two atoms of oxygen,L-ascorbic acid binding	peptidyl-proline hydroxylation to 4-hydroxy-L-proline,collagen fibril organization,oxidation-reduction process
SKO / SWT	P22599	P22599	0.575188	0.575188	8.29779e-10	1.47878e-09	142	P22599	Serpina1b	Alpha-1-antitrypsin 1-2	A1AT2_MOUSE	9	48.9872	1.48987	SKO	SWT	extracellular region,extracellular space,endoplasmic reticulum,Golgi apparatus,intracellular membrane-bounded organelle,extracellular exosome	glycoprotein binding,protease binding,serine-type endopeptidase inhibitor activity,protein binding,identical protein binding	in utero embryonic development,protein N-linked glycosylation,acute-phase response,negative regulation of endopeptidase activity,response to cytokine,response to peptide hormone
SKO / SWT	Q64191	Q64191	0.180328	0.180328	8.65893e-10	1.53842e-09	91	Q64191	Aga	N(4)-(beta-N-acetylglucosaminyl)-L-asparaginase	ASPG_MOUSE	8	13.3141	1.13314	SKO	SWT	extracellular space,lysosome,endoplasmic reticulum,extracellular exosome	N4-(beta-N-acetylglucosaminyl)-L-asparaginase activity,peptidase activity,protein self-association	proteolysis,protein deglycosylation,protein maturation
SKO / SWT	Q8VDN2	Q8VDN2	-0.336559	0.336559	8.90021e-10	1.57936e-09	154	Q8VDN2	Atp1a1	Sodium/potassium-transporting ATPase subunit alpha-1	AT1A1_MOUSE	34	-20.8072	0.791928	SKO	SWT	endosome,endoplasmic reticulum,Golgi apparatus,plasma membrane,sodium:potassium-exchanging ATPase complex,caveola,postsynaptic density,intercalated disc,membrane,integral component of membrane,basolateral plasma membrane,apical plasma membrane,T-tubule,sarcolemma,myelin sheath,protein complex,extracellular exosome,extracellular vesicle	sodium:potassium-exchanging ATPase activity,protein binding,ATP binding,phosphatase activity,protein kinase binding,protein domain specific binding,ankyrin binding,potassium ion binding,sodium ion binding,ADP binding,phosphatidylinositol 3-kinase binding,chaperone binding,steroid hormone binding	regulation of the force of heart contraction,regulation of sodium ion transport,cellular sodium ion homeostasis,regulation of blood pressure,potassium ion import,establishment or maintenance of transmembrane electrochemical gradient,dephosphorylation,cellular potassium ion homeostasis,negative regulation of glucocorticoid biosynthetic process,sodium ion export from cell,response to drug,negative …
SKO / SWT	Q9DC23	Q9DC23	0.702425	0.702425	1.33263e-09	2.32081e-09	60	Q9DC23	Dnajc10	DnaJ homolog subfamily C member 10	DJC10_MOUSE	6	62.7238	1.62724	SKO	SWT	endoplasmic reticulum,endoplasmic reticulum lumen,membrane,endoplasmic reticulum chaperone complex	ATPase activator activity,protein binding,protein disulfide oxidoreductase activity,disulfide oxidoreductase activity,oxidoreductase activity, acting on a sulfur group of donors, disulfide as acceptor,Hsp70 protein binding,chaperone binding,ATPase binding,misfolded protein binding	negative regulation of protein phosphorylation,ER-associated ubiquitin-dependent protein catabolic process,positive regulation of ATPase activity,protein folding in endoplasmic reticulum,response to endoplasmic reticulum stress,cell redox homeostasis,oxidation-reduction process,intrinsic apoptotic signaling pathway in response to endoplasmic reticulum stress
SKO / SWT	Q9DBH5	Q9DBH5	-0.338102	0.338102	2.38071e-09	4.03595e-09	33	Q9DBH5	Lman2	Vesicular integral-membrane protein VIP36	LMAN2_MOUSE	6	-20.8919	0.791081	SKO	SWT	Golgi membrane,extracellular space,endoplasmic reticulum-Golgi intermediate compartment,Golgi apparatus,integral component of plasma membrane,cell surface,extracellular exosome	glycoprotein binding,mannose binding,carbohydrate binding,heat shock protein binding,metal ion binding	retrograde vesicle-mediated transport, Golgi to ER,protein transport,positive regulation of phagocytosis
SKO / SWT	P35564	P35564	0.00811307	0.00811307	2.5383e-09	4.29307e-09	110	P35564	Canx	Calnexin	CALX_MOUSE	26	0.563939	1.00564	SKO	SWT	endoplasmic reticulum,endoplasmic reticulum membrane,smooth endoplasmic reticulum,rough endoplasmic reticulum,ribosome,membrane,integral component of membrane,axon,extracellular matrix,dendrite cytoplasm,melanosome,neuronal cell body,dendritic spine,myelin sheath,protein complex,ER-mitochondrion membrane contact site,extracellular exosome,integral component of lumenal side of endoplasmic reticulu…	glycoprotein binding,RNA binding,calcium ion binding,protein binding,carbohydrate binding,apolipoprotein binding,ionotropic glutamate receptor binding,unfolded protein binding	antigen processing and presentation of peptide antigen via MHC class I,aging,synaptic vesicle endocytosis,chaperone-mediated protein folding,clathrin-dependent endocytosis
SKO / SWT	O35381	O35381	-0.646625	0.646625	3.08789e-09	5.1521e-09	100	O35381	Anp32a	Acidic leucine-rich nuclear phosphoprotein 32 family member A	AN32A_MOUSE	12	-36.1227	0.638773	SKO	SWT	nucleus,cytoplasm,endoplasmic reticulum,nuclear matrix,host cell,perinuclear region of cytoplasm	protein binding,histone binding	transcription, DNA-templated,regulation of transcription, DNA-templated,nucleocytoplasmic transport,regulation of apoptotic process,nucleosome assembly,histone exchange
SKO / SWT	Q9Z1T2	Q9Z1T2	0.887318	0.887318	3.27604e-09	5.4582e-09	131	Q9Z1T2	Thbs4	Thrombospondin-4	TSP4_MOUSE	16	84.9734	1.84973	SKO	SWT	basement membrane,extracellular space,endoplasmic reticulum,sarcoplasmic reticulum,extracellular matrix,extracellular exosome	integrin binding,calcium ion binding,protein binding,growth factor activity,heparin binding	positive regulation of endothelial cell proliferation,response to unfolded protein,negative regulation of angiogenesis,regulation of tissue remodeling,response to endoplasmic reticulum stress,behavioral response to pain,tissue remodeling,positive regulation of peptidyl-tyrosine phosphorylation,myoblast migration,positive regulation of cell division,endothelial cell-cell adhesion,positive regulati…
SKO / SWT	P21460	P21460	0.921558	0.921558	3.39371e-09	5.63807e-09	72	P21460	Cst3	Cystatin-C	CYTC_MOUSE	7	89.416	1.89416	SKO	SWT	extracellular region,basement membrane,extracellular space,lysosome,multivesicular body,endoplasmic reticulum,axon,nuclear membrane,neuronal cell body,contractile fiber,perinuclear region of cytoplasm,extracellular exosome	beta-amyloid binding,protease binding,endopeptidase inhibitor activity,cysteine-type endopeptidase inhibitor activity,identical protein binding	eye development,response to hypoxia,cell activation,apoptotic process,defense response,brain development,salivary gland development,embryo implantation,positive regulation of cell proliferation,response to toxic substance,response to carbohydrate,negative regulation of peptidase activity,negative regulation of collagen catabolic process,negative regulation of extracellular matrix disassembly,resp…
SKO / SWT	Q9CZ42	Q9CZ42	-0.637471	0.637471	3.66526e-09	6.06318e-09	35	Q9CZ42	Carkd	ATP-dependent (S)-NAD(P)H-hydrate dehydratase	NNRD_MOUSE	8	-35.7161	0.642839	SKO	SWT	mitochondrion,endoplasmic reticulum,cytosol	ATP binding,ATP-dependent NAD(P)H-hydrate dehydratase activity,ADP-dependent NAD(P)H-hydrate dehydratase activity	biological_process
SKO / SWT	Q99KF1	Q99KF1	1.00936	1.00936	5.09345e-09	8.29579e-09	39	Q99KF1	Tmed9	Transmembrane emp24 domain-containing protein 9	TMED9_MOUSE	4	101.301	2.01301	SKO	SWT	Golgi membrane,endoplasmic reticulum,endoplasmic reticulum membrane,endoplasmic reticulum-Golgi intermediate compartment,Golgi apparatus,integral component of membrane,endoplasmic reticulum-Golgi intermediate compartment membrane,extracellular exosome	syntaxin binding	Golgi organization,positive regulation of organelle organization,protein transport,COPI coating of Golgi vesicle
SKO / SWT	O55143	O55143	-1.45097	1.45097	5.79628e-09	9.39832e-09	66	O55143	Atp2a2	Sarcoplasmic/endoplasmic reticulum calcium ATPase 2	AT2A2_MOUSE	28	-63.4225	0.365775	SKO	SWT	nucleoplasm,endoplasmic reticulum,endoplasmic reticulum membrane,vesicle membrane,longitudinal sarcoplasmic reticulum,membrane,sarcoplasmic reticulum,extrinsic component of cytoplasmic side of plasma membrane,sarcoplasmic reticulum membrane,protein complex,perinuclear region of cytoplasm,calcium ion-transporting ATPase complex,ribbon synapse,intercalated disc	calcium-transporting ATPase activity,calcium ion binding,protein binding,ATP binding,protein C-terminus binding,enzyme binding,lutropin-choriogonadotropic hormone receptor binding,S100 protein binding,calcium-transporting ATPase activity involved in regulation of cardiac muscle cell membrane potential	regulation of the force of heart contraction,cellular calcium ion homeostasis,regulation of muscle contraction,ER-nucleus signaling pathway,organelle organization,regulation of cardiac muscle contraction by calcium ion signaling,transition between fast and slow fiber,cardiac muscle hypertrophy in response to stress,endoplasmic reticulum calcium ion homeostasis,positive regulation of endoplasmic r…
SKO / SWT	O70624	O70624	0.762109	0.762109	5.86705e-09	9.50246e-09	140	O70624	Myoc	Myocilin	MYOC_MOUSE	22	69.5968	1.69597	SKO	SWT	proteinaceous extracellular matrix,extracellular space,mitochondrial outer membrane,mitochondrial inner membrane,mitochondrial intermembrane space,endoplasmic reticulum,rough endoplasmic reticulum,Golgi apparatus,cilium,extracellular matrix,cytoplasmic vesicle,node of Ranvier,extracellular exosome	fibronectin binding,frizzled binding,protein binding,receptor tyrosine kinase binding,myosin light chain binding,metal ion binding	osteoblast differentiation,negative regulation of cell-matrix adhesion,positive regulation of phosphatidylinositol 3-kinase signaling,skeletal muscle hypertrophy,myelination in peripheral nervous system,positive regulation of cell migration,neuron projection development,negative regulation of Rho protein signal transduction,non-canonical Wnt signaling pathway via JNK cascade,ERBB2-ERBB3 signaling…
SKO / SWT	Q8VDI9	Q8VDI9	1.26415	1.26415	7.88677e-09	1.25842e-08	24	Q8VDI9	Alg9	Alpha-1,2-mannosyltransferase ALG9	ALG9_MOUSE	2	140.185	2.40185	SKO	SWT	endoplasmic reticulum,endoplasmic reticulum membrane,membrane,integral component of membrane	mannosyltransferase activity,dol-P-Man:Man(8)GlcNAc(2)-PP-Dol alpha-1,2-mannosyltransferase activity,dol-P-Man:Man(6)GlcNAc(2)-PP-Dol alpha-1,2-mannosyltransferase activity	protein glycosylation,mannosylation
SKO / SWT	P56695	P56695	0.686474	0.686474	2.07537e-08	3.1604e-08	145	P56695	Wfs1	Wolframin	WFS1_MOUSE	15	60.9345	1.60934	SKO	SWT	proteasome complex,endoplasmic reticulum,integral component of endoplasmic reticulum membrane,dendrite	calmodulin binding,ubiquitin protein ligase binding,activating transcription factor binding,calcium-dependent protein binding,ATPase binding	negative regulation of transcription from RNA polymerase II promoter,kidney development,renal water homeostasis,visual perception,sensory perception of sound,ER-associated ubiquitin-dependent protein catabolic process,endoplasmic reticulum unfolded protein response,pancreas development,positive regulation of protein ubiquitination,endoplasmic reticulum calcium ion homeostasis,response to endoplas…
SKO / SWT	Q9JKR6	Q9JKR6	0.482449	0.482449	2.32493e-08	3.51279e-08	416	Q9JKR6	Hyou1	Hypoxia up-regulated protein 1	HYOU1_MOUSE	46	39.7114	1.39711	SKO	SWT	extracellular region,endoplasmic reticulum lumen,focal adhesion,membrane,endoplasmic reticulum chaperone complex,extracellular exosome	ATP binding	response to ischemia,ER to Golgi vesicle-mediated transport,receptor-mediated endocytosis,response to endoplasmic reticulum stress,negative regulation of apoptotic process,cellular response to hypoxia,negative regulation of hypoxia-induced intrinsic apoptotic signaling pathway,negative regulation of endoplasmic reticulum stress-induced neuron intrinsic apoptotic signaling pathway
SKO / SWT	Q9JIS5	Q9JIS5	-1.82911	1.82911	2.46982e-08	3.71722e-08	16	Q9JIS5	Sv2a	Synaptic vesicle glycoprotein 2A	SV2A_MOUSE	17	-71.8563	0.281437	SKO	SWT	endoplasmic reticulum,cell-cell junction,synaptic vesicle,integral component of synaptic vesicle membrane,dendrite,neuromuscular junction,neuron projection,neuronal cell body,terminal bouton,synapse,presynaptic active zone	receptor activity,protein kinase binding,transmembrane transporter activity	neurotransmitter transport,cellular calcium ion homeostasis,chemical synaptic transmission,regulation of gamma-aminobutyric acid secretion,transmembrane transport
SKO / SWT	O35887	O35887	0.798768	0.798768	3.20041e-08	4.75883e-08	233	O35887	Calu	Calumenin	CALU_MOUSE	18	73.9615	1.73961	SKO	SWT	extracellular region,endoplasmic reticulum,endoplasmic reticulum lumen,endoplasmic reticulum membrane,Golgi apparatus,membrane,sarcoplasmic reticulum lumen,melanosome	calcium ion binding	platelet degranulation
SKO / SWT	Q9D7J6	Q9D7J6	1.55031	1.55031	3.52918e-08	5.21962e-08	30	Q9D7J6	Dnase1l1	Deoxyribonuclease-1-like 1	DNSL1_MOUSE	6	192.881	2.92881	SKO	SWT	nucleus,endoplasmic reticulum,extracellular exosome	endonuclease activity,deoxyribonuclease activity	DNA catabolic process,nucleic acid phosphodiester bond hydrolysis
SKO / SWT	P16254	P16254	0.686849	0.686849	5.22423e-08	7.56667e-08	29	P16254	Srp14	Signal recognition particle 14 kDa protein	SRP14_MOUSE	4	60.9763	1.60976	SKO	SWT	nucleus,signal recognition particle, endoplasmic reticulum targeting,extracellular exosome	RNA binding,7S RNA binding,endoplasmic reticulum signal peptide binding	SRP-dependent cotranslational protein targeting to membrane,response to drug,protein targeting to ER
SKO / SWT	O35604	O35604	0.578893	0.578893	6.86376e-08	9.79236e-08	24	O35604	Npc1	Niemann-Pick C1 protein	NPC1_MOUSE	4	49.3702	1.4937	SKO	SWT	extracellular region,nuclear envelope,lysosome,lysosomal membrane,endosome,endoplasmic reticulum,Golgi apparatus,plasma membrane,integral component of plasma membrane,membrane,late endosome membrane,vesicle,membrane raft,perinuclear region of cytoplasm,extracellular exosome	lipid transporter activity,protein binding,cholesterol binding	protein glycosylation,endocytosis,autophagy,lysosomal transport,adult walking behavior,cholesterol metabolic process,bile acid metabolic process,negative regulation of macroautophagy,cholesterol transport,membrane raft organization,cholesterol efflux,response to drug,cholesterol homeostasis,response to cadmium ion,viral entry into host cell,negative regulation of cell death,cellular response to s…
SKO / SWT	P15105	P15105	-1.70672	1.70672	8.28591e-08	1.16722e-07	58	P15105	Glul	Glutamine synthetase	GLNA_MOUSE	23	-69.3645	0.306355	SKO	SWT	nucleus,cytoplasm,mitochondrion,rough endoplasmic reticulum,cytosol,perikaryon,myelin sheath,protein complex,axon terminus,cell body,extracellular exosome,glial cell projection	magnesium ion binding,glutamate decarboxylase activity,glutamate-ammonia ligase activity,protein binding,ATP binding,glutamate binding,manganese ion binding,identical protein binding,dynein light chain binding	glutamine biosynthetic process,cell proliferation,cellular response to starvation,response to glucose,ammonia assimilation cycle,positive regulation of insulin secretion,positive regulation of epithelial cell proliferation,protein homooligomerization,positive regulation of synaptic transmission, glutamatergic
SKO / SWT	P20444	P20444	0.0756123	0.0756123	8.81706e-08	1.23814e-07	44	P20444	Prkca	Protein kinase C alpha type	KPCA_MOUSE	18	5.38082	1.05381	SKO	SWT	photoreceptor outer segment,nucleus,cytoplasm,mitochondrion,endoplasmic reticulum,cytosol,plasma membrane,membrane,axon,dendrite,mitochondrial membrane,neuronal cell body,apical part of cell,perinuclear region of cytoplasm,extracellular exosome	protein kinase activity,protein serine/threonine kinase activity,protein kinase C activity,calcium-dependent protein kinase C activity,protein binding,ATP binding,zinc ion binding,enzyme binding,histone kinase activity (H3-T6 specific)	inactivation of MAPK activity,angiogenesis,negative regulation of protein phosphorylation,positive regulation of protein phosphorylation,positive regulation of endothelial cell proliferation,regulation of the force of heart contraction,chondrocyte differentiation,desmosome assembly,protein phosphorylation,negative regulation of protein kinase activity,cellular calcium ion homeostasis,regulation o…
SKO / SWT	Q9EQU5	Q9EQU5	-0.807209	0.807209	1.0989e-07	1.52067e-07	94	Q9EQU5	Set	Protein SET	SET_MOUSE	9	-42.8514	0.571486	SKO	SWT	nucleus,nucleoplasm,cytoplasm,endoplasmic reticulum,lipid particle,cytosol,protein complex,perinuclear region of cytoplasm	DNA binding	nucleosome assembly,negative regulation of neuron apoptotic process,negative regulation of transcription, DNA-templated
SKO / SWT	Q8BYU6	Q8BYU6	0.667121	0.667121	1.19307e-07	1.64164e-07	64	Q8BYU6	Tor1aip2	Torsin-1A-interacting protein 2	TOIP2_MOUSE	7	58.7902	1.5879	SKO	SWT	nuclear envelope,endoplasmic reticulum,endoplasmic reticulum membrane,integral component of membrane	ATPase activator activity,protein binding,ATPase binding	endoplasmic reticulum organization,positive regulation of ATPase activity,protein localization to nuclear envelope
SKO / SWT	Q9R0K7	Q9R0K7	-0.772358	0.772358	1.25685e-07	1.7237e-07	20	Q9R0K7	Atp2b2	Plasma membrane calcium-transporting ATPase 2	AT2B2_MOUSE	36	-41.454	0.58546	SKO	SWT	cytoplasm,endoplasmic reticulum,plasma membrane,integral component of plasma membrane,cilium,apical plasma membrane,cell junction,neuronal cell body,synapse,extracellular exosome	calcium-transporting ATPase activity,calcium ion binding,calmodulin binding,ATP binding,protein C-terminus binding,PDZ domain binding,calcium-dependent ATPase activity	cell morphogenesis,calcium ion transport,cellular calcium ion homeostasis,organelle organization,lactation,sensory perception of sound,locomotory behavior,regulation of cell size,cerebellum development,cerebellar Purkinje cell layer morphogenesis,cerebellar Purkinje cell differentiation,cerebellar granule cell differentiation,neuron differentiation,locomotion,serotonin metabolic process,inner ear…
SKO / SWT	Q8BSY0	Q8BSY0	0.78515	0.78515	1.39771e-07	1.90695e-07	166	Q8BSY0	Asph	Aspartyl/asparaginyl beta-hydroxylase	ASPH_MOUSE	21	72.3271	1.72327	SKO	SWT	cytoplasm,endoplasmic reticulum,plasma membrane,integral component of membrane,integral component of endoplasmic reticulum membrane,cortical endoplasmic reticulum,sarcoplasmic reticulum membrane	peptide-aspartate beta-dioxygenase activity,calcium ion binding,protein binding	pattern specification process,negative regulation of cell proliferation,positive regulation of calcium ion transport into cytosol,regulation of inositol 1,4,5-trisphosphate-sensitive calcium-release channel activity,regulation of protein stability,activation of store-operated calcium channel activity,response to ATP,limb morphogenesis,peptidyl-aspartic acid hydroxylation,positive regulation of pr…
SKO / SWT	P20029	P20029	0.871404	0.871404	2.50402e-07	3.29109e-07	431	P20029	Hspa5	78 kDa glucose-regulated protein	GRP78_MOUSE	38	82.9443	1.82944	SKO	SWT	extracellular region,nucleus,mitochondrion,endoplasmic reticulum,endoplasmic reticulum lumen,endoplasmic reticulum membrane,smooth endoplasmic reticulum,endoplasmic reticulum-Golgi intermediate compartment,plasma membrane,focal adhesion,cell surface,membrane,integral component of endoplasmic reticulum membrane,midbody,extracellular matrix,endoplasmic reticulum chaperone complex,melanosome,myelin …	glycoprotein binding,protein binding,ATP binding,ATPase activity,enzyme binding,protein domain specific binding,ubiquitin protein ligase binding,ribosome binding,cadherin binding,unfolded protein binding,misfolded protein binding	platelet degranulation,ER overload response,activation of signaling protein activity involved in unfolded protein response,response to radiation,positive regulation of neuron projection development,cerebellum structural organization,cerebellar Purkinje cell layer development,substantia nigra development,neuron differentiation,positive regulation of cell migration,negative regulation of transformi…
SKO / SWT	Q9QZN4	Q9QZN4	0.679313	0.679313	3.85497e-07	4.93164e-07	27	Q9QZN4	Fbxo6	F-box only protein 6	FBX6_MOUSE	6	60.1377	1.60138	SKO	SWT	cytoplasm,SCF ubiquitin ligase complex,endoplasmic reticulum quality control compartment	glycoprotein binding,ubiquitin-protein transferase activity,protein binding,carbohydrate binding,ubiquitin protein ligase activity,ubiquitin protein ligase activity involved in ERAD pathway	DNA repair,glycoprotein catabolic process,response to unfolded protein,protein ubiquitination,ER-associated ubiquitin-dependent protein catabolic process,SCF-dependent proteasomal ubiquitin-dependent protein catabolic process,glycoprotein ERAD pathway
SKO / SWT	Q9D1G1	Q9D1G1	1.07016	1.07016	3.86445e-07	4.9416e-07	41	Q9D1G1	Rab1b	Ras-related protein Rab-1B	RAB1B_MOUSE	6	109.967	2.09967	SKO	SWT	Golgi membrane,mitochondrion,endoplasmic reticulum membrane,endoplasmic reticulum-Golgi intermediate compartment,Golgi apparatus,pre-autophagosomal structure membrane,extracellular exosome	GTPase activity,GTP binding	ER to Golgi vesicle-mediated transport,autophagy,protein transport,virion assembly,positive regulation of glycoprotein metabolic process,regulation of autophagosome assembly
SKO / SWT	P12023	P12023	-0.689131	0.689131	4.32758e-07	5.50473e-07	39	P12023	App	Amyloid beta A4 protein	A4_MOUSE	24	-37.9773	0.620227	SKO	SWT	extracellular space,nuclear envelope lumen,cytoplasm,endosome,smooth endoplasmic reticulum,rough endoplasmic reticulum,Golgi apparatus,plasma membrane,clathrin-coated pit,cell-cell junction,cell surface,membrane,integral component of membrane,ER to Golgi transport vesicle,axon,cytoplasmic vesicle,neuromuscular junction,ciliary rootlet,neuron projection,terminal bouton,dendritic spine,dendritic sh…	DNA binding,serine-type endopeptidase inhibitor activity,receptor binding,protein binding,heparin binding,peptidase activator activity,enzyme binding,identical protein binding,transition metal ion binding,PTB domain binding,growth factor receptor binding	positive regulation of protein phosphorylation,suckling behavior,astrocyte activation involved in immune response,mRNA polyadenylation,regulation of translation,protein phosphorylation,cellular copper ion homeostasis,endocytosis,response to oxidative stress,cell adhesion,regulation of epidermal growth factor-activated receptor activity,Notch signaling pathway,axonogenesis,learning or memory,memor…
SKO / SWT	P70704	P70704	-0.560545	0.560545	6.50107e-07	8.08785e-07	37	P70704	Atp8a1	Phospholipid-transporting ATPase IA	AT8A1_MOUSE	27	-32.1954	0.678046	SKO	SWT	Golgi membrane,endoplasmic reticulum,Golgi apparatus,trans-Golgi network,plasma membrane,membrane,integral component of membrane,chromaffin granule membrane,intracellular membrane-bounded organelle,extracellular exosome	magnesium ion binding,phospholipid-translocating ATPase activity,protein binding,ATP binding	learning,positive regulation of cell migration,phospholipid translocation,Golgi vesicle budding,positive regulation of phospholipid translocation
SKO / SWT	P11881	P11881	-2.01787	2.01787	9.27254e-07	1.12644e-06	32	P11881	Itpr1	Inositol 1,4,5-trisphosphate receptor type 1	ITPR1_MOUSE	72	-75.3077	0.246923	SKO	SWT	nuclear envelope,nuclear inner membrane,nucleolus,cytoplasm,endoplasmic reticulum,endoplasmic reticulum membrane,plasma membrane,calcineurin complex,postsynaptic density,membrane,integral component of membrane,sarcoplasmic reticulum,transport vesicle membrane,platelet dense granule membrane,platelet dense tubular network,protein complex,perinuclear region of cytoplasm	inositol 1,4,5-trisphosphate-sensitive calcium-release channel activity,calcium ion binding,protein binding,calcium-release channel activity,calcium channel inhibitor activity,phosphatidylinositol binding	response to hypoxia,calcium ion transport,post-embryonic development,endoplasmic reticulum calcium ion homeostasis,epithelial fluid transport,inositol phosphate-mediated signaling,negative regulation of calcium-mediated signaling,voluntary musculoskeletal movement,release of sequestered calcium ion into cytosol,regulation of molecular function,intrinsic apoptotic signaling pathway in response to …
SKO / SWT	Q3TZZ7	Q3TZZ7	0.419564	0.419564	9.9106e-07	1.19868e-06	44	Q3TZZ7	Esyt2	Extended synaptotagmin-2	ESYT2_MOUSE	6	33.7523	1.33752	SKO	SWT	integral component of plasma membrane,membrane,intrinsic component of endoplasmic reticulum membrane,extrinsic component of cytoplasmic side of plasma membrane,organelle membrane contact site	calcium ion binding,calcium-dependent phospholipid binding,phosphatidylethanolamine binding,phosphatidylcholine binding,phosphatidylinositol binding,identical protein binding,cadherin binding	lipid transport,endocytosis
SKO / SWT	Q8BPG6	Q8BPG6	0.113266	0.113266	1.13391e-06	1.36069e-06	77	Q8BPG6	Sumf2	Sulfatase-modifying factor 2	SUMF2_MOUSE	10	8.16741	1.08167	SKO	SWT	endoplasmic reticulum,endoplasmic reticulum lumen	protein binding,protein homodimerization activity,metal ion binding	biological_process
SKO / SWT	P12815	P12815	-1.18643	1.18643	1.21788e-06	1.45395e-06	20	P12815	Pdcd6	Programmed cell death protein 6	PDCD6_MOUSE	7	-56.0613	0.439387	SKO	SWT	Golgi membrane,nucleus,cytoplasm,endosome,endoplasmic reticulum,endoplasmic reticulum membrane,COPII vesicle coat,cytoplasmic vesicle,extracellular exosome,endoplasmic reticulum exit site,Cul3-RING ubiquitin ligase complex	magnesium ion binding,calcium-dependent cysteine-type endopeptidase activity,calcium ion binding,protein binding,identical protein binding,protein homodimerization activity,protein anchor,protein dimerization activity,calcium-dependent protein binding,binding, bridging	angiogenesis,positive regulation of endothelial cell proliferation,proteolysis,intracellular protein transport,ER to Golgi vesicle-mediated transport,apoptotic process,activation of cysteine-type endopeptidase activity involved in apoptotic process,positive regulation of endothelial cell migration,neural crest formation,neural crest cell development,negative regulation of vascular endothelial gro…
SKO / SWT	P01831	P01831	-2.36943	2.36943	1.42956e-06	1.6862e-06	74	P01831	Thy1	Thy-1 membrane glycoprotein	THY1_MOUSE	7	-80.6477	0.193523	SKO	SWT	endoplasmic reticulum,cytosol,plasma membrane,focal adhesion,external side of plasma membrane,cell surface,apical plasma membrane,dendrite,growth cone,axolemma,anchored component of external side of plasma membrane,dendrite membrane,neuronal cell body membrane,myelin sheath,membrane raft,extracellular exosome	GTPase activator activity,integrin binding,protein kinase binding,GPI anchor binding	angiogenesis,regulation of cell-matrix adhesion,positive regulation of cellular extravasation,negative regulation of protein kinase activity,cytoskeleton organization,integrin-mediated signaling pathway,cell-cell signaling,single organismal cell-cell adhesion,negative regulation of cell migration,positive regulation of heterotypic cell-cell adhesion,receptor clustering,positive regulation of GTPa…
SKO / SWT	P63242	P63242	0.381313	0.381313	1.53148e-06	1.80058e-06	69	P63242	Eif5a	Eukaryotic translation initiation factor 5A-1	IF5A1_MOUSE	8	30.2527	1.30253	SKO	SWT	nucleus,annulate lamellae,nuclear pore,cytoplasm,endoplasmic reticulum membrane,membrane,dendrite,neuronal cell body,host cell,extracellular exosome	RNA binding,translation elongation factor activity,U6 snRNA binding,ribosome binding,protein N-terminus binding	mRNA export from nucleus,translational frameshifting,protein export from nucleus,apoptotic process,positive regulation of cytosolic calcium ion concentration,aging,positive regulation of cell proliferation,positive regulation of cardiac muscle cell apoptotic process,positive regulation of apoptotic process,negative regulation of apoptotic process,positive regulation of translational elongation,po…
SKO / SWT	Q9D020	Q9D020	-0.537192	0.537192	1.66187e-06	1.94208e-06	58	Q9D020	Nt5c3a	Cytosolic 5'-nucleotidase 3A	5NT3A_MOUSE	11	-31.0889	0.689111	SKO	SWT	cytoplasm,mitochondrion,endoplasmic reticulum	nucleotide binding,magnesium ion binding,5'-nucleotidase activity,transferase activity	nucleotide metabolic process,dephosphorylation,adenosine metabolic process,defense response to virus
SKO / SWT	Q91X78	Q91X78	0.439255	0.439255	1.69826e-06	1.97982e-06	43	Q91X78	Erlin1	Erlin-1	ERLN1_MOUSE	5	35.5904	1.3559	SKO	SWT	endoplasmic reticulum,endoplasmic reticulum membrane,integral component of membrane,protein complex	cholesterol binding,ubiquitin protein ligase binding	cholesterol metabolic process,ER-associated ubiquitin-dependent protein catabolic process,SREBP signaling pathway,negative regulation of cholesterol biosynthetic process,negative regulation of fatty acid biosynthetic process
SKO / SWT	P63158	P63158	-0.384695	0.384695	1.90582e-06	2.21115e-06	43	P63158	Hmgb1	High mobility group protein B1	HMGB1_MOUSE	6	-23.4059	0.765941	SKO	SWT	condensed chromosome,extracellular region,extracellular space,nucleus,cytoplasm,early endosome,endoplasmic reticulum-Golgi intermediate compartment,plasma membrane,cell surface,transcriptional repressor complex,neuron projection	four-way junction DNA binding,open form four-way junction DNA binding,crossed form four-way junction DNA binding,bubble DNA binding,lipopolysaccharide binding,phosphatidylserine binding,bent DNA binding,damaged DNA binding,double-stranded DNA binding,transcription factor activity, sequence-specific DNA binding,double-stranded RNA binding,single-stranded RNA binding,cytokine activity,protein bindi…	eye development,myeloid dendritic cell activation,positive regulation of protein phosphorylation,endothelial cell proliferation,positive regulation of mesenchymal cell proliferation,activation of innate immune response,plasmacytoid dendritic cell activation,macrophage activation involved in immune response,inflammatory response to antigenic stimulus,regulation of tolerance induction,regulation of…
SKO / SWT	Q60994	Q60994	1.70067	1.70067	2.12819e-06	2.45054e-06	39	Q60994	Adipoq	Adiponectin	ADIPO_MOUSE	4	225.051	3.25051	SKO	SWT	collagen trimer,extracellular space,endoplasmic reticulum,cell surface,perinuclear region of cytoplasm,extracellular exosome,cell periphery	receptor binding,hormone activity,protein binding,sialic acid binding,identical protein binding,protein homodimerization activity	response to hypoxia,positive regulation of protein phosphorylation,glucose metabolic process,fatty acid beta-oxidation,response to nutrient,circadian rhythm,response to sucrose,response to glucose,positive regulation of signal transduction,negative regulation of platelet-derived growth factor receptor signaling pathway,positive regulation of protein kinase A signaling,negative regulation of macro…
SKO / SWT	Q8R1V4	Q8R1V4	0.87757	0.87757	3.07487e-06	3.44898e-06	58	Q8R1V4	Tmed4	Transmembrane emp24 domain-containing protein 4	TMED4_MOUSE	6	83.7279	1.83728	SKO	SWT	endoplasmic reticulum membrane,integral component of membrane,extracellular exosome	signal transducer activity	signal transduction,protein transport,positive regulation of I-kappaB kinase/NF-kappaB signaling
SKO / SWT	Q8BFZ9	Q8BFZ9	0.55375	0.55375	3.74685e-06	4.14272e-06	129	Q8BFZ9	Erlin2	Erlin-2	ERLN2_MOUSE	13	46.7896	1.4679	SKO	SWT	endoplasmic reticulum,endoplasmic reticulum membrane,cytosol,plasma membrane,integral component of membrane,protein complex,membrane raft,extracellular exosome	protein binding,cholesterol binding,ubiquitin protein ligase binding	cholesterol metabolic process,ER-associated ubiquitin-dependent protein catabolic process,SREBP signaling pathway,negative regulation of cholesterol biosynthetic process,negative regulation of fatty acid biosynthetic process
SKO / SWT	Q8BXZ1	Q8BXZ1	0.93901	0.93901	3.96095e-06	4.362e-06	112	Q8BXZ1	Tmx3	Protein disulfide-isomerase TMX3	TMX3_MOUSE	13	91.7212	1.91721	SKO	SWT	endoplasmic reticulum,endoplasmic reticulum membrane,cell surface,integral component of membrane	protein disulfide isomerase activity,thiol oxidase activity	protein folding,peptidyl-cysteine oxidation,response to endoplasmic reticulum stress,cell redox homeostasis
SKO / SWT	Q6PDI5	Q6PDI5	0.557756	0.557756	3.97835e-06	4.37868e-06	96	Q6PDI5	Ecm29	Proteasome-associated protein ECM29 homolog	ECM29_MOUSE	18	47.1978	1.47198	SKO	SWT	nucleus,early endosome,late endosome,multivesicular body,endoplasmic reticulum,endoplasmic reticulum-Golgi intermediate compartment,centrosome,membrane,ER to Golgi transport vesicle,endocytic vesicle,cytoplasmic vesicle,proteasome complex	protein complex scaffold	ER-associated ubiquitin-dependent protein catabolic process,proteasome assembly
SKO / SWT	P70168	P70168	-0.632598	0.632598	4.11594e-06	4.52154e-06	52	P70168	Kpnb1	Importin subunit beta-1	IMB1_MOUSE	19	-35.4986	0.645014	SKO	SWT	nuclear envelope,nucleoplasm,cytoplasm,cytosol,membrane,nuclear membrane,nuclear periphery,protein complex,extracellular exosome,endoplasmic reticulum tubular network	RNA binding,protein binding,nuclear localization sequence binding,Ran GTPase binding,protein transporter activity,enzyme binding,protein domain specific binding,Hsp90 protein binding	protein import into nucleus, translocation,protein import into nucleus,NLS-bearing protein import into nucleus,ribosomal protein import into nucleus,mitotic chromosome movement towards spindle pole,mitotic metaphase plate congression,astral microtubule organization,Ran protein signal transduction,establishment of mitotic spindle localization,establishment of protein localization,mitotic spindle a…
SKO / SWT	Q9D7N9	Q9D7N9	0.726191	0.726191	5.43592e-06	5.85422e-06	159	Q9D7N9	Apmap	Adipocyte plasma membrane-associated protein	APMAP_MOUSE	18	65.4265	1.65427	SKO	SWT	endoplasmic reticulum,cell surface,membrane,integral component of membrane,extracellular exosome	arylesterase activity,hydrolase activity, acting on ester bonds,strictosidine synthase activity	biosynthetic process
SKO / SWT	Q9QYI4	Q9QYI4	0.486602	0.486602	5.79297e-06	6.20996e-06	68	Q9QYI4	Dnajb12	DnaJ homolog subfamily B member 12	DJB12_MOUSE	9	40.1141	1.40114	SKO	SWT	endoplasmic reticulum,membrane,integral component of endoplasmic reticulum membrane,nuclear membrane	Hsp70 protein binding	ERAD pathway,cellular protein complex assembly,chaperone mediated protein folding requiring cofactor,chaperone cofactor-dependent protein refolding,cellular response to misfolded protein
SKO / SWT	Q8BP92	Q8BP92	0.0189614	0.0189614	6.08439e-06	6.49718e-06	114	Q8BP92	Rcn2	Reticulocalbin-2	RCN2_MOUSE	15	1.32298	1.01323	SKO	SWT	nucleolus,endoplasmic reticulum,endoplasmic reticulum lumen	calcium ion binding,protein binding
SKO / SWT	P55302	P55302	0.47349	0.47349	6.24119e-06	6.64994e-06	247	P55302	Lrpap1	Alpha-2-macroglobulin receptor-associated protein	AMRP_MOUSE	17	38.8464	1.38846	SKO	SWT	extracellular region,endosome,endoplasmic reticulum,endoplasmic reticulum-Golgi intermediate compartment,Golgi apparatus,Golgi lumen,cis-Golgi network,plasma membrane,cell surface,endosome lumen,rough endoplasmic reticulum lumen	heparin binding,lipase binding,receptor antagonist activity,low-density lipoprotein particle receptor binding,very-low-density lipoprotein particle receptor binding	negative regulation of very-low-density lipoprotein particle clearance,negative regulation of protein binding,transcytosis,regulation of receptor-mediated endocytosis,extracellular negative regulation of signal transduction,negative regulation of beta-amyloid clearance
SKO / SWT	P59481	P59481	0.805994	0.805994	8.21423e-06	8.57753e-06	40	P59481	Lman2l	VIP36-like protein	LMA2L_MOUSE	6	74.835	1.74835	SKO	SWT	Golgi membrane,endoplasmic reticulum membrane,Golgi apparatus,integral component of membrane	carbohydrate binding,metal ion binding	protein transport
SKO / SWT	P14576	P14576	0.375108	0.375108	9.57603e-06	9.88933e-06	20	P14576	Srp54	Signal recognition particle 54 kDa protein	SRP54_MOUSE	9	29.6937	1.29694	SKO	SWT	nucleus,cytoplasm,signal recognition particle, endoplasmic reticulum targeting,cytosol,nuclear speck,nucleolus	RNA binding,GTP binding,drug binding,7S RNA binding,GDP binding,endoplasmic reticulum signal peptide binding,ribonucleoprotein complex binding,GTPase activity	SRP-dependent cotranslational protein targeting to membrane
SKO / SWT	Q99LF4	Q99LF4	-0.142652	0.142652	1.20065e-05	1.21804e-05	203	Q99LF4	Rtcb	tRNA-splicing ligase RtcB homolog	RTCB_MOUSE	19	-9.41474	0.905853	SKO	SWT	nucleus,nuclear envelope,nucleoplasm,cytoplasm,endoplasmic reticulum membrane,cytosol,intracellular membrane-bounded organelle,tRNA-splicing ligase complex	RNA binding,RNA ligase (ATP) activity,ATP binding,vinculin binding,metal ion binding	in utero embryonic development,placenta development,tRNA splicing, via endonucleolytic cleavage and ligation
SKO / SWT	Q9EPK6	Q9EPK6	0.73575	0.73575	1.29419e-05	1.30521e-05	31	Q9EPK6	Sil1	Nucleotide exchange factor SIL1	SIL1_MOUSE	6	66.5263	1.66526	SKO	SWT	extracellular space,endoplasmic reticulum,endoplasmic reticulum lumen		protein transport
SKO / SWT	P08113	P08113	0.620545	0.620545	1.36071e-05	1.36636e-05	544	P08113	Hsp90b1	Endoplasmin	ENPL_MOUSE	49	53.7456	1.53746	SKO	SWT	extracellular region,nucleus,endoplasmic reticulum,endoplasmic reticulum lumen,endoplasmic reticulum membrane,cytosol,plasma membrane,focal adhesion,membrane,midbody,extracellular matrix,endoplasmic reticulum chaperone complex,melanosome,perinuclear region of cytoplasm,extracellular exosome	RNA binding,protein binding,ATP binding,protein phosphatase binding,virion binding,low-density lipoprotein particle receptor binding,unfolded protein binding	response to hypoxia,protein folding,receptor-mediated endocytosis,ER-associated ubiquitin-dependent protein catabolic process,retrograde protein transport, ER to cytosol,actin rod assembly,negative regulation of apoptotic process,regulation of phosphoprotein phosphatase activity,cellular response to ATP
SKO / SWT	O08547	O08547	-0.273633	0.273633	1.50267e-05	1.49957e-05	34	O08547	Sec22b	Vesicle-trafficking protein SEC22b	SC22B_MOUSE	9	-17.2766	0.827234	SKO	SWT	Golgi membrane,endoplasmic reticulum membrane,endoplasmic reticulum-Golgi intermediate compartment,integral component of membrane,SNARE complex,endoplasmic reticulum-Golgi intermediate compartment membrane,melanosome	SNARE binding,SNAP receptor activity,syntaxin binding	ER to Golgi vesicle-mediated transport,protein transport,vesicle-mediated transport,positive regulation of protein catabolic process,vesicle fusion with Golgi apparatus,negative regulation of autophagosome assembly,exocytosis
SKO / SWT	Q9CQB5	Q9CQB5	0.568192	0.568192	2.40044e-05	2.31169e-05	15	Q9CQB5	Cisd2	CDGSH iron-sulfur domain-containing protein 2	CISD2_MOUSE	2	48.2664	1.48266	SKO	SWT	mitochondrial outer membrane,endoplasmic reticulum,endoplasmic reticulum membrane,membrane,integral component of membrane,protein complex,perinuclear region of cytoplasm	RNA binding,protein homodimerization activity,metal ion binding,2 iron, 2 sulfur cluster binding	mitophagy,multicellular organism aging,regulation of autophagy
SKO / SWT	Q6PHU5	Q6PHU5	-1.08185	1.08185	2.9294e-05	2.77416e-05	24	Q6PHU5	Sort1	Sortilin	SORT_MOUSE	15	-52.7579	0.472421	SKO	SWT	lysosomal membrane,early endosome,endoplasmic reticulum membrane,Golgi apparatus,cytosol,plasma membrane,clathrin-coated pit,cell surface,endosome membrane,integral component of membrane,clathrin-coated vesicle,trans-Golgi network transport vesicle,dendrite,cytoplasmic vesicle membrane,cytoplasmic vesicle,nuclear membrane,Golgi cisterna membrane,neuronal cell body,perinuclear region of cytoplasm	protein binding,nerve growth factor receptor activity,enzyme binding,neurotensin receptor activity, non-G-protein coupled,nerve growth factor binding	ossification,Golgi to endosome transport,endocytosis,G-protein coupled receptor signaling pathway,neuropeptide signaling pathway,multicellular organism development,endosome to lysosome transport,extrinsic apoptotic signaling pathway via death domain receptors,regulation of gene expression,myotube differentiation,vesicle organization,endosome transport via multivesicular body sorting pathway,respo…
SKO / SWT	P08003	P08003	-0.195579	0.195579	3.02787e-05	2.85903e-05	153	P08003	Pdia4	Protein disulfide-isomerase A4	PDIA4_MOUSE	25	-12.6778	0.873222	SKO	SWT	extracellular space,endoplasmic reticulum,endoplasmic reticulum lumen,cell surface,endoplasmic reticulum chaperone complex,melanosome	RNA binding,protein disulfide isomerase activity,peptide disulfide oxidoreductase activity	protein folding,response to endoplasmic reticulum stress,cell redox homeostasis,oxidation-reduction process,chaperone-mediated protein folding
SKO / SWT	P50172	P50172	0.688077	0.688077	3.06337e-05	2.88879e-05	48	P50172	Hsd11b1	Corticosteroid 11-beta-dehydrogenase isozyme 1	DHI1_MOUSE	6	61.1134	1.61113	SKO	SWT	endoplasmic reticulum membrane,membrane,integral component of membrane	11-beta-hydroxysteroid dehydrogenase [NAD(P)] activity,11-beta-hydroxysteroid dehydrogenase (NADP+) activity	steroid metabolic process,lung development,oxidation-reduction process
SKO / SWT	P70296	P70296	1.1213	1.1213	3.06577e-05	2.88918e-05	47	P70296	Pebp1	Phosphatidylethanolamine-binding protein 1	PEBP1_MOUSE	8	117.542	2.17542	SKO	SWT	nucleus,mitochondrial outer membrane,rough endoplasmic reticulum,Golgi apparatus,synaptic vesicle,cell surface,neuronal cell body,myelin sheath,axon terminus,apical part of cell,extracellular exosome	RNA binding,serine-type endopeptidase inhibitor activity,receptor binding,ATP binding,lipid binding,enzyme binding,protein kinase binding,mitogen-activated protein kinase binding	MAPK cascade,regulation of the force of heart contraction,response to oxidative stress,aging,response to heat,response to wounding,response to toxic substance,negative regulation of endopeptidase activity,response to activity,hippocampus development,response to drug,eating behavior,negative regulation of MAPK cascade,positive regulation of cAMP-mediated signaling,response to ethanol,positive regu…
SKO / SWT	Q8BMJ2	Q8BMJ2	-0.177614	0.177614	3.15845e-05	2.97025e-05	115	Q8BMJ2	Lars	Leucine--tRNA ligase, cytoplasmic	SYLC_MOUSE	22	-11.5836	0.884164	SKO	SWT	cytoplasm,lysosome,endoplasmic reticulum,endomembrane system,nuclear body,aminoacyl-tRNA synthetase multienzyme complex,cytosol	aminoacyl-tRNA editing activity,leucine-tRNA ligase activity,valine-tRNA ligase activity,GTPase activator activity,ATP binding	leucyl-tRNA aminoacylation,valyl-tRNA aminoacylation,regulation of translational fidelity,protein targeting to lysosome,regulation of cell size,negative regulation of autophagy,cellular response to amino acid starvation,positive regulation of GTPase activity,cellular response to amino acid stimulus,cellular response to leucine,positive regulation of TORC1 signaling,cellular response to leucine st…
SKO / SWT	Q9CXE7	Q9CXE7	1.95171	1.95171	3.86055e-05	3.57153e-05	9	Q9CXE7	Tmed5	Transmembrane emp24 domain-containing protein 5	TMED5_MOUSE	2	286.834	3.86834	SKO	SWT	endoplasmic reticulum membrane,endoplasmic reticulum-Golgi intermediate compartment,Golgi apparatus,cis-Golgi network,integral component of membrane,endoplasmic reticulum-Golgi intermediate compartment membrane,endoplasmic reticulum exit site	molecular_function	protein transport,Golgi ribbon formation
SKO / SWT	Q9R0Q3	Q9R0Q3	1.97803	1.97803	4.62533e-05	4.20801e-05	12	Q9R0Q3	Tmed2	Transmembrane emp24 domain-containing protein 2	TMED2_MOUSE	2	293.955	3.93955	SKO	SWT	endoplasmic reticulum,endoplasmic reticulum membrane,endoplasmic reticulum-Golgi intermediate compartment,Golgi apparatus,integral component of membrane,COPI-coated vesicle,COPI-coated vesicle membrane,Golgi cisterna membrane,endoplasmic reticulum-Golgi intermediate compartment membrane,zymogen granule membrane,intracellular membrane-bounded organelle	molecular_function	in utero embryonic development,somitogenesis,neural tube closure,embryonic placenta development,maternal placenta development,heart looping,Golgi organization,positive regulation of gene expression,vesicle-mediated transport,somite rostral/caudal axis specification,negative regulation of GTPase activity,multicellular organism growth,post-anal tail morphogenesis,embryonic morphogenesis,labyrinthin…
SKO / SWT	P62242	P62242	-1.19067	1.19067	4.65222e-05	4.23115e-05	70	P62242	Rps8	40S ribosomal protein S8	RS8_MOUSE	8	-56.1901	0.438099	SKO	SWT	nucleus,endoplasmic reticulum,cytosol,focal adhesion,membrane,cytosolic small ribosomal subunit,intracellular ribonucleoprotein complex,extracellular exosome	RNA binding,structural constituent of ribosome	maturation of SSU-rRNA from tricistronic rRNA transcript (SSU-rRNA, 5.8S rRNA, LSU-rRNA),translation
SKO / SWT	Q922Y1	Q922Y1	0.124754	0.124754	6.0259e-05	5.37528e-05	53	Q922Y1	Ubxn1	UBX domain-containing protein 1	UBXN1_MOUSE	8	9.0322	1.09032	SKO	SWT	nucleus,cytoplasm,endoplasmic reticulum,cytosol,dendrite,VCP-NPL4-UFD1 AAA ATPase complex,neuronal cell body,proteasome complex	polyubiquitin binding,ubiquitin protein ligase binding,K48-linked polyubiquitin binding,ubiquitin binding,ATPase binding,K6-linked polyubiquitin binding	negative regulation of protein ubiquitination,negative regulation of proteasomal ubiquitin-dependent protein catabolic process,negative regulation of protein K48-linked deubiquitination,negative regulation of ERAD pathway,negative regulation of ubiquitin-specific protease activity
SKO / SWT	P21981	P21981	0.232005	0.232005	6.43193e-05	5.71378e-05	87	P21981	Tgm2	Protein-glutamine gamma-glutamyltransferase 2	TGM2_MOUSE	9	17.4466	1.17447	SKO	SWT	proteinaceous extracellular matrix,cytoplasm,mitochondrion,endoplasmic reticulum,cytosol,focal adhesion,membrane,extracellular matrix,intrinsic component of plasma membrane,extracellular exosome	protein-glutamine gamma-glutamyltransferase activity,calcium ion binding,GTP binding,transaminase activity,protein domain specific binding	blood vessel remodeling,G-protein coupled receptor signaling pathway,phospholipase C-activating G-protein coupled receptor signaling pathway,peptide cross-linking,isopeptide cross-linking via N6-(L-isoglutamyl)-L-lysine,negative regulation of endoplasmic reticulum calcium ion concentration,positive regulation of apoptotic process,positive regulation of I-kappaB kinase/NF-kappaB signaling,apoptoti…
SKO / SWT	Q8BH97	Q8BH97	1.39982	1.39982	6.53915e-05	5.80192e-05	27	Q8BH97	Rcn3	Reticulocalbin-3	RCN3_MOUSE	6	163.869	2.63869	SKO	SWT	endoplasmic reticulum lumen	calcium ion binding	biological_process
SKO / SWT	Q9DCT5	Q9DCT5	-0.278601	0.278601	8.85873e-05	7.67933e-05	70	Q9DCT5	Sdf2	Stromal cell-derived factor 2	SDF2_MOUSE	6	-17.561	0.82439	SKO	SWT	extracellular region,endoplasmic reticulum membrane	dolichyl-phosphate-mannose-protein mannosyltransferase activity	protein O-linked mannosylation,ER-associated misfolded protein catabolic process
SKO / SWT	P61027	P61027	-0.0965428	0.0965428	9.32642e-05	8.04991e-05	53	P61027	Rab10	Ras-related protein Rab-10	RAB10_MOUSE	10	-6.47285	0.935272	SKO	SWT	endosome,endoplasmic reticulum membrane,Golgi apparatus,trans-Golgi network,cell-cell adherens junction,focal adhesion,cilium,cytoplasmic vesicle membrane,phagocytic vesicle membrane,insulin-responsive compartment,recycling endosome,recycling endosome membrane,extracellular exosome,exocytic vesicle,endoplasmic reticulum tubular network,exocyst,plasma membrane	GTPase activity,protein binding,GTP binding,GDP binding,myosin V binding,cadherin binding involved in cell-cell adhesion	intracellular protein transport,Golgi to plasma membrane transport,vesicle docking involved in exocytosis,axonogenesis,protein secretion,vesicle-mediated transport,endosomal transport,regulation of exocytosis,antigen processing and presentation,polarized epithelial cell differentiation,cellular response to insulin stimulus,Golgi to plasma membrane protein transport,establishment of neuroblast pol…
SKO / SWT	P14115	P14115	0.327994	0.327994	0.00010683	9.12186e-05	45	P14115	Rpl27a	60S ribosomal protein L27a	RL27A_MOUSE	5	25.5267	1.25527	SKO	SWT	endoplasmic reticulum,cytosol,membrane,cytosolic large ribosomal subunit	RNA binding,structural constituent of ribosome	cytoplasmic translation
SKO / SWT	Q99L04	Q99L04	-1.23618	1.23618	0.000116642	9.88123e-05	27	Q99L04	Dhrs1	Dehydrogenase/reductase SDR family member 1	DHRS1_MOUSE	11	-57.5505	0.424495	SKO	SWT	mitochondrion,mitochondrial inner membrane,endoplasmic reticulum	molecular_function,oxidoreductase activity	biological_process,oxidation-reduction process
SKO / SWT	Q64310	Q64310	0.875033	0.875033	0.000122367	0.000103286	28	Q64310	Surf4	Surfeit locus protein 4	SURF4_MOUSE	3	83.4051	1.83405	SKO	SWT	Golgi membrane,endoplasmic reticulum membrane,endoplasmic reticulum-Golgi intermediate compartment,integral component of membrane,endoplasmic reticulum-Golgi intermediate compartment membrane	protein binding	Golgi organization,positive regulation of organelle organization
SKO / SWT	O88307	O88307	-1.38943	1.38943	0.000131685	0.000110508	5	O88307	Sorl1	Sortilin-related receptor	SORL_MOUSE	21	-61.8285	0.381715	SKO	SWT	extracellular space,nuclear envelope lumen,endosome,early endosome,endoplasmic reticulum,Golgi apparatus,trans-Golgi network,membrane,integral component of membrane,Golgi cisterna,low-density lipoprotein particle,perinuclear region of cytoplasm,recycling endosome,extracellular exosome	beta-amyloid binding,protein binding,low-density lipoprotein particle binding,ADP-ribosylation factor binding	protein targeting to Golgi,protein targeting,protein targeting to lysosome,lipid transport,post-Golgi vesicle-mediated transport,endocytosis,cholesterol metabolic process,regulation of smooth muscle cell migration,negative regulation of protein binding,negative regulation of protein oligomerization,negative regulation of MAP kinase activity,protein retention in Golgi apparatus,positive regulation…
SKO / SWT	Q99P72	Q99P72	-1.16996	1.16996	0.000135684	0.000113618	12	Q99P72	Rtn4	Reticulon-4	RTN4_MOUSE	40	-55.5566	0.444434	SKO	SWT	intracellular,nuclear envelope,endoplasmic reticulum,endoplasmic reticulum membrane,postsynaptic density,integral component of endoplasmic reticulum membrane,cell projection,extracellular exosome,endoplasmic reticulum tubular network	RNA binding,protein binding,ubiquitin protein ligase binding,cadherin binding	nervous system development,axonal fasciculation,positive regulation of epithelial cell migration,cerebral cortex radial glia guided migration,negative regulation of cell growth,regulation of cell migration,negative regulation of axon extension,positive regulation of mammary gland epithelial cell proliferation,protein stabilization,nuclear pore complex assembly,positive regulation of protein kinas…
SKO / SWT	Q69Z98	Q69Z98	1.46709	1.46709	0.000139303	0.00011653	9	Q69Z98	Brsk2	Serine/threonine-protein kinase BRSK2	BRSK2_MOUSE	13	176.463	2.76463	SKO	SWT	nucleus,cytoplasm,endoplasmic reticulum,centrosome,perinuclear region of cytoplasm	magnesium ion binding,protein serine/threonine kinase activity,protein binding,ATP binding,protein kinase binding,tau-protein kinase activity,ATPase binding	G2/M transition of mitotic cell cycle,protein phosphorylation,exocytosis,axonogenesis,peptidyl-serine phosphorylation,establishment of cell polarity,neuron differentiation,actin cytoskeleton reorganization,intracellular signal transduction,ERAD pathway,neuron projection morphogenesis,cell division,regulation of insulin secretion involved in cellular response to glucose stimulus,intrinsic apoptoti…
SKO / SWT	P27773	P27773	-0.16312	0.16312	0.000143373	0.000119608	233	P27773	Pdia3	Protein disulfide-isomerase A3	PDIA3_MOUSE	32	-10.6908	0.893092	SKO	SWT	extracellular space,nucleus,endoplasmic reticulum,endoplasmic reticulum lumen,focal adhesion,cell surface,melanosome,myelin sheath,extracellular exosome	RNA binding,protein disulfide isomerase activity,protein binding,peptide disulfide oxidoreductase activity	antigen processing and presentation of peptide antigen via MHC class I,protein folding,response to endoplasmic reticulum stress,cell redox homeostasis,oxidation-reduction process,positive regulation of extrinsic apoptotic signaling pathway
SKO / SWT	A2AUC9	A2AUC9	0.880803	0.880803	0.000154359	0.000128074	148	A2AUC9	Klhl41	Kelch-like protein 41	KLH41_MOUSE	21	84.14	1.8414	SKO	SWT	ruffle,nucleus,cytoplasm,endoplasmic reticulum membrane,cytosol,cytoskeleton,plasma membrane,pseudopodium,M band,Cul3-RING ubiquitin ligase complex,sarcoplasmic reticulum membrane	ubiquitin-protein transferase activity	protein ubiquitination,myofibril assembly,regulation of lateral pseudopodium assembly,skeletal muscle cell differentiation,sarcomere organization,regulation of myoblast differentiation,skeletal muscle fiber development,regulation of myoblast proliferation,regulation of skeletal muscle cell differentiation
SKO / SWT	Q6PA06	Q6PA06	0.480869	0.480869	0.000188969	0.000153889	96	Q6PA06	Atl2	Atlastin-2	ATLA2_MOUSE	13	39.5584	1.39558	SKO	SWT	endoplasmic reticulum,endoplasmic reticulum membrane,membrane,integral component of membrane	GTPase activity,protein binding,GTP binding,identical protein binding	endoplasmic reticulum organization,Golgi organization,protein homooligomerization
SKO / SWT	Q8BK64	Q8BK64	-0.579865	0.579865	0.000198855	0.000161149	52	Q8BK64	Ahsa1	Activator of 90 kDa heat shock protein ATPase homolog 1	AHSA1_MOUSE	12	-33.0974	0.669026	SKO	SWT	cytoplasm,endoplasmic reticulum,cytosol,extracellular exosome	ATPase activator activity,protein binding,cadherin binding,chaperone binding	protein folding,response to stress,positive regulation of ATPase activity
SKO / SWT	Q9WUA5	Q9WUA5	0.416523	0.416523	0.000200594	0.000162489	27	Q9WUA5	Epm2a	Laforin	EPM2A_MOUSE	5	33.4707	1.33471	SKO	SWT	nucleus,nucleoplasm,cytoplasm,cytosol,plasma membrane,cytoplasmic side of rough endoplasmic reticulum membrane,polysome	protein serine/threonine phosphatase activity,protein tyrosine phosphatase activity,protein binding,protein tyrosine/serine/threonine phosphatase activity,carbohydrate phosphatase activity,carbohydrate binding,protein homodimerization activity,protein dimerization activity,glycogen binding,starch binding	glycogen metabolic process,protein dephosphorylation,autophagy,nervous system development,negative regulation of phosphatase activity,positive regulation of macroautophagy,dephosphorylation,negative regulation of TOR signaling,negative regulation of dephosphorylation,peptidyl-tyrosine dephosphorylation,phosphorylated carbohydrate dephosphorylation,habituation
SKO / SWT	P23242	P23242	-1.83009	1.83009	0.000215107	0.000173207	5	P23242	Gja1	Gap junction alpha-1 protein	CXA1_MOUSE	7	-71.8753	0.281247	SKO	SWT	cytoplasm,mitochondrion,endoplasmic reticulum,Golgi apparatus,cytosol,intermediate filament,plasma membrane,cell-cell junction,fascia adherens,gap junction,connexin complex,focal adhesion,intercalated disc,membrane,integral component of membrane,apical plasma membrane,lateral plasma membrane,cell junction,contractile fiber,extracellular exosome	signal transducer activity,receptor binding,gap junction channel activity,protein binding,ion transmembrane transporter activity,beta-tubulin binding,gap junction channel activity involved in cardiac conduction electrical coupling,scaffold protein binding,gap junction channel activity involved in cell communication by electrical coupling,protein tyrosine kinase binding	osteoblast differentiation,in utero embryonic development,neuron migration,heart looping,epithelial cell maturation,lens development in camera-type eye,atrial ventricular junction remodeling,epicardial cell to mesenchymal cell transition,signal transduction,cell-cell signaling,heart development,adult heart development,regulation of heart contraction,positive regulation of gene expression,negative…
SKO / SWT	Q9D7A6	Q9D7A6	-0.130042	0.130042	0.000225448	0.000180857	12	Q9D7A6	Srp19	Signal recognition particle 19 kDa protein	SRP19_MOUSE	2	-8.61952	0.913805	SKO	SWT	nucleolus,signal recognition particle, endoplasmic reticulum targeting,signal recognition particle	RNA binding,7S RNA binding,ribosome binding	SRP-dependent cotranslational protein targeting to membrane, translocation,SRP-dependent cotranslational protein targeting to membrane, signal sequence recognition,response to drug
SKO / SWT	Q9R0E1	Q9R0E1	1.06694	1.06694	0.000234346	0.000187373	21	Q9R0E1	Plod3	Procollagen-lysine,2-oxoglutarate 5-dioxygenase 3	PLOD3_MOUSE	5	109.499	2.09499	SKO	SWT	endoplasmic reticulum,Golgi apparatus,trans-Golgi network,rough endoplasmic reticulum membrane,extracellular matrix,extracellular exosome	iron ion binding,procollagen-lysine 5-dioxygenase activity,L-ascorbic acid binding,procollagen glucosyltransferase activity	in utero embryonic development,endothelial cell morphogenesis,protein O-linked glycosylation,protein localization,peptidyl-lysine hydroxylation,neural tube development,collagen fibril organization,cellular response to hormone stimulus,collagen metabolic process,vasodilation,hydroxylysine biosynthetic process,epidermis morphogenesis,oxidation-reduction process,lung morphogenesis,basement membrane …
SKO / SWT	Q9JMH9	Q9JMH9	0.22927	0.22927	0.00023601	0.000188574	196	Q9JMH9	Myo18a	Unconventional myosin-XVIIIa	MY18A_MOUSE	38	17.2241	1.17224	SKO	SWT	Golgi membrane,endoplasmic reticulum-Golgi intermediate compartment,trans-Golgi network,cytoskeleton,brush border,membrane,myosin complex,actomyosin	RNA binding,ATP binding,ADP binding,actin filament binding	Golgi organization,cell migration,actomyosin structure organization,regulation of macrophage activation,negative regulation of apoptotic process,Golgi vesicle budding,positive regulation of protein secretion,Golgi ribbon formation,asymmetric Golgi ribbon formation,positive regulation of opsonization
SKO / SWT	Q9QY80	Q9QY80	0.420487	0.420487	0.000246295	0.000196144	39	Q9QY80	Hacd1	Very-long-chain (3R)-3-hydroxyacyl-CoA dehydratase 1	HACD1_MOUSE	3	33.8379	1.33838	SKO	SWT	endoplasmic reticulum,integral component of endoplasmic reticulum membrane	3-hydroxyacyl-CoA dehydratase activity,enzyme binding,hydroxyapatite binding,3R-hydroxyacyl-CoA dehydratase activity,Requires Ontology,3-hydroxy-behenoyl-CoA dehydratase activity,3-hydroxy-lignoceroyl-CoA dehydratase activity	regulation of G2/M transition of mitotic cell cycle,positive regulation of cell-substrate adhesion,myotube differentiation,sphingolipid biosynthetic process,fatty acid elongation,cellular macromolecular complex assembly,very long-chain fatty acid biosynthetic process,cementum mineralization,regulation of G1/S transition of mitotic cell cycle
SKO / SWT	Q811D0	Q811D0	-1.93831	1.93831	0.000267923	0.000211973	5	Q811D0	Dlg1	Disks large homolog 1	DLG1_MOUSE	25	-73.9078	0.260922	SKO	SWT	immunological synapse,basal lamina,nucleus,cytoplasm,endoplasmic reticulum,endoplasmic reticulum membrane,Golgi apparatus,cytosol,microtubule,plasma membrane,microvillus,cell-cell junction,cell-cell adherens junction,bicellular tight junction,cytoplasmic side of plasma membrane,postsynaptic density,basolateral plasma membrane,lateral plasma membrane,cell junction,cell projection membrane,neuromus…	guanylate kinase activity,protein binding,protein C-terminus binding,potassium channel regulator activity,kinase binding,protein kinase binding,phosphatase binding,mitogen-activated protein kinase kinase binding,protein complex scaffold,ionotropic glutamate receptor binding,ion channel binding,cadherin binding,L27 domain binding	negative regulation of transcription from RNA polymerase II promoter,ureteric bud development,branching involved in ureteric bud morphogenesis,immunological synapse formation,endothelial cell proliferation,lens development in camera-type eye,T cell cytokine production,actin filament organization,chemical synaptic transmission,protein localization,positive regulation of cell proliferation,regulati…
SKO / SWT	Q3UMW8	Q3UMW8	1.03451	1.03451	0.00027311	0.00021552	15	Q3UMW8	Cln5	Ceroid-lipofuscinosis neuronal protein 5 homolog	CLN5_MOUSE	2	104.842	2.04842	SKO	SWT	lysosome,lysosomal membrane,vacuolar lumen,endoplasmic reticulum,Golgi apparatus,cytosol,integral component of membrane,perinuclear region of cytoplasm,extracellular exosome	protein binding,mannose binding	signal peptide processing,lysosome organization,lysosomal lumen acidification,brain development,visual perception,neurogenesis,retrograde transport, endosome to Golgi,glycosylation,positive regulation of GTP binding
SKO / SWT	P36536	P36536	-0.60397	0.60397	0.00028445	0.000223527	18	P36536	Sar1a	GTP-binding protein SAR1a	SAR1A_MOUSE	4	-34.2059	0.657941	SKO	SWT	endoplasmic reticulum,Golgi apparatus,sarcoplasmic reticulum,extracellular exosome	GTP binding	intracellular protein transport,vesicle-mediated transport,regulation of cargo loading into COPII-coated vesicle,negative regulation of cargo loading into COPII-coated vesicle
SKO / SWT	P53994	P53994	-0.0225348	0.0225348	0.000303619	0.000237593	28	P53994	Rab2a	Ras-related protein Rab-2A	RAB2A_MOUSE	9	-1.54986	0.984501	SKO	SWT	Golgi membrane,nucleus,lysosomal membrane,endoplasmic reticulum membrane,Golgi apparatus,endoplasmic reticulum-Golgi intermediate compartment membrane,melanosome,extracellular exosome	GTPase activity,GTP binding,GDP binding	intracellular protein transport,Golgi organization,vesicle-mediated transport
SKO / SWT	Q91WC3	Q91WC3	0.106269	0.106269	0.000349569	0.000270346	42	Q91WC3	Acsl6	Long-chain-fatty-acid--CoA ligase 6	ACSL6_MOUSE	23	7.64409	1.07644	SKO	SWT	mitochondrion,mitochondrial outer membrane,peroxisomal membrane,endoplasmic reticulum membrane,membrane,integral component of membrane	long-chain fatty acid-CoA ligase activity,protein binding,ATP binding,enzyme binding,protein homodimerization activity,decanoate--CoA ligase activity	long-chain fatty acid metabolic process,neuroblast proliferation
SKO / SWT	P61961	P61961	-0.402974	0.402974	0.000388767	0.000297609	17	P61961	Ufm1	Ubiquitin-fold modifier 1	UFM1_MOUSE	4	-24.3703	0.756297	SKO	SWT	nucleus,cytoplasm,endoplasmic reticulum,extracellular exosome	protein binding	regulation of intracellular estrogen receptor signaling pathway,response to endoplasmic reticulum stress,negative regulation of apoptotic process,protein ufmylation,protein K69-linked ufmylation
SKO / SWT	Q61097	Q61097	-0.85157	0.85157	0.000398877	0.000304465	11	Q61097	Ksr1	Kinase suppressor of Ras 1	KSR1_MOUSE	2	-44.5819	0.554181	SKO	SWT	endoplasmic reticulum,endoplasmic reticulum membrane,membrane,ruffle membrane,protein complex	protein kinase activity,signal transducer activity,MAP-kinase scaffold activity,protein binding,ATP binding,protein C-terminus binding,metal ion binding	protein phosphorylation,Ras protein signal transduction,cAMP-mediated signaling,positive regulation of MAPK cascade
SKO / SWT	Q9CY27	Q9CY27	0.576339	0.576339	0.000420246	0.000318683	103	Q9CY27	Tecr	Very-long-chain enoyl-CoA reductase	TECR_MOUSE	11	49.1061	1.49106	SKO	SWT	nucleus,endoplasmic reticulum,integral component of endoplasmic reticulum membrane	oxidoreductase activity,oxidoreductase activity, acting on the CH-CH group of donors	steroid biosynthetic process,fatty acid elongation,very long-chain fatty acid biosynthetic process,oxidation-reduction process
SKO / SWT	Q99PL5	Q99PL5	0.398361	0.398361	0.000426959	0.00032324	12	Q99PL5	Rrbp1	Ribosome-binding protein 1	RRBP1_MOUSE	17	31.8009	1.31801	SKO	SWT	ribosome,integral component of endoplasmic reticulum membrane	receptor activity,protein binding	translation,signal transduction,protein transport
SKO / SWT	Q9CQY5	Q9CQY5	-0.487138	0.487138	0.000601588	0.000441555	18	Q9CQY5	Magt1	Magnesium transporter protein 1	MAGT1_MOUSE	4	-28.6561	0.713439	SKO	SWT	endoplasmic reticulum,plasma membrane,oligosaccharyltransferase complex,membrane,integral component of membrane	magnesium ion transmembrane transporter activity,dolichyl-diphosphooligosaccharide-protein glycotransferase activity	magnesium ion transport,protein N-linked glycosylation via asparagine,cognition,magnesium ion transmembrane transport
SKO / SWT	Q3UPL0	Q3UPL0	0.234696	0.234696	0.000606518	0.000444836	41	Q3UPL0	Sec31a	Protein transport protein Sec31A	SC31A_MOUSE	22	17.6659	1.17666	SKO	SWT	cytoplasm,endoplasmic reticulum,endoplasmic reticulum membrane,cytosol,vesicle coat,COPII vesicle coat,ER to Golgi transport vesicle,intracellular membrane-bounded organelle,perinuclear region of cytoplasm,endoplasmic reticulum exit site	calcium-dependent protein binding	protein transport,vesicle-mediated transport,response to calcium ion
SKO / SWT	Q3TUA9	Q3TUA9	1.2189	1.2189	0.000686394	0.000497266	8	Q3TUA9	Pomk	Protein O-mannose kinase	SG196_MOUSE	2	132.77	2.3277	SKO	SWT	endoplasmic reticulum membrane,integral component of membrane	protein kinase activity,ATP binding,phosphotransferase activity, alcohol group as acceptor,carbohydrate kinase activity	neuron migration,protein phosphorylation,protein O-linked glycosylation,brain development,learning or memory,sensory perception of pain,carbohydrate phosphorylation,neuromuscular process
SKO / SWT	Q8VCM8	Q8VCM8	0.932511	0.932511	0.000690896	0.000500215	81	Q8VCM8	Ncln	Nicalin	NCLN_MOUSE	11	90.8595	1.90859	SKO	SWT	endoplasmic reticulum membrane,membrane,integral component of membrane	molecular_function	regulation of signal transduction,protein destabilization,regulation of protein complex assembly
SKO / SWT	Q8BXR9	Q8BXR9	-0.637888	0.637888	0.000698852	0.000505094	11	Q8BXR9	Osbpl6	Oxysterol-binding protein-related protein 6	OSBL6_MOUSE	4	-35.7347	0.642653	SKO	SWT	endoplasmic reticulum membrane,cytosol,plasma membrane,nuclear membrane,perinuclear endoplasmic reticulum	molecular_function,lipid binding	lipid transport,biological_process
SKO / SWT	Q8VEK0	Q8VEK0	-0.848683	0.848683	0.000813453	0.000578066	68	Q8VEK0	Tmem30a	Cell cycle control protein 50A	CC50A_MOUSE	10	-44.4709	0.555291	SKO	SWT	endoplasmic reticulum,Golgi apparatus,membrane,integral component of membrane,apical plasma membrane,transport vesicle membrane	protein binding	drug transmembrane transport,positive regulation of neuron projection development,protein localization to endosome,phospholipid translocation,positive regulation of protein exit from endoplasmic reticulum
SKO / SWT	P23818	P23818	-1.72399	1.72399	0.000878722	0.000619692	4	P23818	Gria1	Glutamate receptor 1	GRIA1_MOUSE	21	-69.729	0.30271	SKO	SWT	endoplasmic reticulum,endoplasmic reticulum membrane,plasma membrane,synaptic vesicle,ionotropic glutamate receptor complex,cell surface,postsynaptic density,membrane,cell junction,dendrite,AMPA glutamate receptor complex,dendrite membrane,dendritic spine membrane,neuron projection,neuronal cell body,dendritic spine,axonal spine,neuron spine,synapse,postsynaptic membrane,recycling endosome,postsy…	AMPA glutamate receptor activity,extracellular-glutamate-gated ion channel activity,protein binding,neurotransmitter receptor activity involved in regulation of postsynaptic cytosolic calcium ion concentration,transmitter-gated ion channel activity involved in regulation of postsynaptic membrane potential	chemical synaptic transmission,long-term memory,receptor internalization,ion transmembrane transport,ionotropic glutamate receptor signaling pathway,regulation of postsynaptic membrane potential,excitatory postsynaptic potential,long term synaptic depression,regulation of postsynaptic cytosolic calcium ion concentration
SKO / SWT	Q8K0T0	Q8K0T0	-2.60964	2.60964	0.000895254	0.000629953	7	Q8K0T0	Rtn1	Reticulon-1	RTN1_MOUSE	18	-83.616	0.16384	SKO	SWT	endoplasmic reticulum,endoplasmic reticulum membrane,smooth endoplasmic reticulum,integral component of membrane		biological_process
SKO / SWT	Q8VBT9	Q8VBT9	-0.227168	0.227168	0.000920559	0.000646272	25	Q8VBT9	Aspscr1	Tether containing UBX domain for GLUT4	ASPC1_MOUSE	5	-14.569	0.85431	SKO	SWT	nucleoplasm,cytosol,plasma membrane,cytoplasmic side of plasma membrane,endomembrane system,vesicle membrane,extrinsic component of membrane,cytoplasmic vesicle membrane,endoplasmic reticulum-Golgi intermediate compartment membrane,intracellular membrane-bounded organelle,perinuclear region of cytoplasm	protein binding	intracellular protein transport,positive regulation of protein modification process,glucose homeostasis,regulation of glucose import,membrane organization
SKO / SWT	Q01853	Q01853	0.161017	0.161017	0.000962816	0.000672686	1063	Q01853	Vcp	Transitional endoplasmic reticulum ATPase	TERA_MOUSE	79	11.8075	1.11808	SKO	SWT	proteasome complex,nucleus,nucleoplasm,endoplasmic reticulum,endoplasmic reticulum membrane,lipid particle,cytosol,VCP-NPL4-UFD1 AAA ATPase complex,site of double-strand break,Derlin-1 retrotranslocation complex,myelin sheath,protein complex,perinuclear region of cytoplasm,extracellular exosome,ATPase complex,VCP-NSFL1C complex	RNA binding,protein binding,ATP binding,lipid binding,ATPase activity,protein phosphatase binding,protein domain specific binding,polyubiquitin binding,ubiquitin protein ligase binding,deubiquitinase activator activity,K48-linked polyubiquitin binding,MHC class I protein binding,identical protein binding,ADP binding,ubiquitin-like protein ligase binding,BAT3 complex binding,ubiquitin-specific pro…	double-strand break repair,ubiquitin-dependent protein catabolic process,NADH metabolic process,ER to Golgi vesicle-mediated transport,autophagy,activation of cysteine-type endopeptidase activity involved in apoptotic process,cellular response to DNA damage stimulus,proteasomal protein catabolic process,positive regulation of mitochondrial membrane potential,macroautophagy,protein ubiquitination,…
SKO / SWT	Q00897	Q00897	0.254521	0.254521	0.00102811	0.000713973	72	Q00897	Serpina1d	Alpha-1-antitrypsin 1-4	A1AT4_MOUSE	7	19.294	1.19294	SKO	SWT	extracellular region,extracellular space,endoplasmic reticulum,Golgi apparatus,intracellular membrane-bounded organelle,extracellular exosome	glycoprotein binding,protease binding,serine-type endopeptidase inhibitor activity,identical protein binding	negative regulation of endopeptidase activity,response to cytokine,response to peptide hormone
SKO / SWT	O08529	O08529	0.671888	0.671888	0.00103399	0.000717579	78	O08529	Capn2	Calpain-2 catalytic subunit	CAN2_MOUSE	15	59.3156	1.59316	SKO	SWT	chromatin,nucleus,cytoplasm,lysosome,endoplasmic reticulum,Golgi apparatus,cytosol,plasma membrane,focal adhesion,dendrite,pseudopodium,membrane raft,extracellular exosome,perinuclear endoplasmic reticulum	calcium-dependent cysteine-type endopeptidase activity,calcium ion binding,cytoskeletal protein binding,peptidase activity,protein heterodimerization activity	response to hypoxia,blastocyst development,proteolysis,myoblast fusion,protein autoprocessing,regulation of cytoskeleton organization,proteolysis involved in cellular protein catabolic process,cellular response to amino acid stimulus
SKO / SWT	P01901;P03991;P04223;P14428	P01901;P03991;P04223;P14428	2.11028	2.11028	0.00116257	0.000797005	5	P01901;P03991;P04223;P14428	H2-K1	H-2 class I histocompatibility antigen, K-B alpha chain;H-2 class I histocompatibility antigen, K-W28 alpha chain;H-2 class I histocompatibility antigen, K-K alpha chain;H-2 class I histocompatibility antigen, K-Q alpha chain (Fragment)	HA1B_MOUSE;HA1W_MOUSE;HA1K_MOUSE;HA1Q_MOUSE	2	331.777	4.31777	SKO	SWT	endoplasmic reticulum,Golgi apparatus,Golgi medial cisterna,external side of plasma membrane,cell surface,membrane,phagocytic vesicle membrane,MHC class I protein complex,extracellular exosome,endoplasmic reticulum exit site,integral component of lumenal side of endoplasmic reticulum membrane;;;	RNA binding,receptor binding,protein binding,beta-2-microglobulin binding,peptide antigen binding,T cell receptor binding,TAP binding;;;	positive regulation of T cell mediated cytotoxicity,antigen processing and presentation of peptide antigen via MHC class I,antigen processing and presentation of endogenous peptide antigen via MHC class I via ER pathway, TAP-dependent,immune response,negative regulation of neuron projection development,antigen processing and presentation of exogenous peptide antigen via MHC class I,defense respon…
SKO / SWT	Q9CQC9	Q9CQC9	0.229716	0.229716	0.00133614	0.000902465	63	Q9CQC9	Sar1b	GTP-binding protein SAR1b	SAR1B_MOUSE	8	17.2604	1.1726	SKO	SWT	endoplasmic reticulum membrane,Golgi cisterna membrane	protein binding,GTP binding,metal ion binding	intracellular protein transport,vesicle-mediated transport
SKO / SWT	Q6P1H6	Q6P1H6	-0.502908	0.502908	0.00135544	0.0009138	6	Q6P1H6	Ankle2	Ankyrin repeat and LEM domain-containing protein 2	ANKL2_MOUSE	3	-29.4317	0.705683	SKO	SWT	endoplasmic reticulum,membrane,integral component of endoplasmic reticulum membrane	protein phosphatase 2A binding	mitotic nuclear envelope reassembly,central nervous system development,positive regulation of protein dephosphorylation,negative regulation of phosphorylation,negative regulation of apoptotic process,cell division
SKO / SWT	Q5XJY5	Q5XJY5	0.0105931	0.0105931	0.00139641	0.000938698	44	Q5XJY5	Arcn1	Coatomer subunit delta	COPD_MOUSE	12	0.73696	1.00737	SKO	SWT	Golgi membrane,endoplasmic reticulum,Golgi apparatus,membrane,COPI vesicle coat,COPI-coated vesicle	RNA binding	retrograde vesicle-mediated transport, Golgi to ER,adult locomotory behavior,protein transport,cerebellar Purkinje cell layer maturation,pigmentation,Golgi vesicle transport
SKO / SWT	Q9WUD1	Q9WUD1	-1.02629	1.02629	0.00152662	0.00101693	10	Q9WUD1	Stub1	STIP1 homology and U box-containing protein 1	CHIP_MOUSE	14	-50.9028	0.490972	SKO	SWT	ubiquitin ligase complex,nucleoplasm,cytoplasm,endoplasmic reticulum,cytosol,Z disc,ubiquitin conjugating enzyme complex,nuclear inclusion body,extracellular exosome	G-protein coupled receptor binding,ubiquitin-protein transferase activity,protein binding,enzyme binding,kinase binding,Hsp70 protein binding,protein binding, bridging,TPR domain binding,heat shock protein binding,ubiquitin protein ligase binding,ubiquitin-ubiquitin ligase activity,protein homodimerization activity,SMAD binding,misfolded protein binding,Hsp90 protein binding,ubiquitin protein lig…	protein polyubiquitination,DNA repair,protein folding,ubiquitin-dependent protein catabolic process,misfolded or incompletely synthesized protein catabolic process,protein ubiquitination,ER-associated ubiquitin-dependent protein catabolic process,negative regulation of transforming growth factor beta receptor signaling pathway,ubiquitin-dependent SMAD protein catabolic process,endoplasmic reticul…
SKO / SWT	P97351	P97351	0.382563	0.382563	0.00153833	0.00102356	176	P97351	Rps3a	40S ribosomal protein S3a	RS3A_MOUSE	18	30.3655	1.30366	SKO	SWT	nucleus,nucleolus,endoplasmic reticulum,cytosol,focal adhesion,cytosolic small ribosomal subunit,intracellular ribonucleoprotein complex,extracellular matrix,extracellular exosome	structural constituent of ribosome,protein binding,mRNA 5'-UTR binding	cytoplasmic translation,translation,cell differentiation,negative regulation of apoptotic process
SKO / SWT	Q99L43	Q99L43	-0.774612	0.774612	0.00157671	0.00104622	27	Q99L43	Cds2	Phosphatidate cytidylyltransferase 2	CDS2_MOUSE	7	-41.5454	0.584546	SKO	SWT	mitochondrial inner membrane,endoplasmic reticulum,endoplasmic reticulum membrane,membrane,integral component of membrane	phosphatidate cytidylyltransferase activity	phosphatidylglycerol biosynthetic process,phototransduction,CDP-diacylglycerol biosynthetic process,glycosylation
SKO / SWT	Q9Z2G6	Q9Z2G6	0.0576161	0.0576161	0.00159973	0.00105992	14	Q9Z2G6	Sel1l	Protein sel-1 homolog 1	SE1L1_MOUSE	7	4.07446	1.04074	SKO	SWT	Hrd1p ubiquitin ligase ERAD-L complex,endoplasmic reticulum,integral component of membrane,Derlin-1 retrotranslocation complex	protein binding	triglyceride metabolic process,Notch signaling pathway,protein secretion,retrograde protein transport, ER to cytosol,response to endoplasmic reticulum stress,ERAD pathway
SKO / SWT	Q9ERR7	Q9ERR7	0.479583	0.479583	0.00162095	0.00107299	54	Q9ERR7	2015-09-01	15 kDa selenoprotein	SEP15_MOUSE	5	39.4341	1.39434	SKO	SWT	endoplasmic reticulum lumen,extracellular exosome	protein binding	'de novo' posttranslational protein folding
SKO / SWT	Q8VHI3	Q8VHI3	0.590875	0.590875	0.00190051	0.00123774	25	Q8VHI3	Pofut2	GDP-fucose protein O-fucosyltransferase 2	OFUT2_MOUSE	3	50.616	1.50616	SKO	SWT	endoplasmic reticulum,Golgi apparatus	fucosyltransferase activity,peptide-O-fucosyltransferase activity	mesoderm formation,fucose metabolic process,regulation of gene expression,regulation of epithelial to mesenchymal transition,fucosylation,protein O-linked fucosylation,regulation of secretion
SKO / SWT	P63037	P63037	-1.23647	1.23647	0.00198645	0.00128635	20	P63037	Dnaja1	DnaJ homolog subfamily A member 1	DNJA1_MOUSE	15	-57.5591	0.424409	SKO	SWT	nucleus,mitochondrion,endoplasmic reticulum,cytosol,microtubule cytoskeleton,membrane,perinuclear region of cytoplasm,extracellular exosome,ubiquitin ligase complex	G-protein coupled receptor binding,ATPase activator activity,protein binding,ATP binding,Hsp70 protein binding,Tat protein binding,ubiquitin protein ligase binding,metal ion binding,low-density lipoprotein particle receptor binding,unfolded protein binding,chaperone binding,C3HC4-type RING finger domain binding	protein folding,spermatogenesis,response to heat,flagellated sperm motility,androgen receptor signaling pathway,negative regulation of protein ubiquitination,positive regulation of ATPase activity,DNA damage response, detection of DNA damage,positive regulation of apoptotic process,negative regulation of apoptotic process,negative regulation of JUN kinase activity,regulation of protein transport,…
SKO / SWT	Q8BM72	Q8BM72	-0.475672	0.475672	0.00201999	0.00130516	43	Q8BM72	Hspa13	Heat shock 70 kDa protein 13	HSP13_MOUSE	9	-28.0868	0.719132	SKO	SWT	endoplasmic reticulum,extracellular exosome	ATP binding
SKO / SWT	Q80SW1	Q80SW1	-2.02254	2.02254	0.00212081	0.00136363	5	Q80SW1	Ahcyl1	Putative adenosylhomocysteinase 2	SAHH2_MOUSE	12	-75.3875	0.246125	SKO	SWT	cytoplasm,endoplasmic reticulum,cytosol,apical plasma membrane,intracellular membrane-bounded organelle,host cell,extracellular exosome	RNA binding,protein binding,identical protein binding,adenosylhomocysteinase activity	mRNA polyadenylation,protein export from nucleus,one-carbon metabolic process,positive regulation of sodium ion transport,regulation of mRNA 3'-end processing,regulation of ion transmembrane transporter activity,S-adenosylmethionine cycle,angiotensin-activated signaling pathway,epithelial fluid transport,regulation of anion transport,response to calcium ion
SKO / SWT	Q9D6J5	Q9D6J5	-0.589775	0.589775	0.00220501	0.00141339	21	Q9D6J5	Ndufb8	NADH dehydrogenase [ubiquinone] 1 beta subcomplex subunit 8, mitochondrial	NDUB8_MOUSE	6	-33.5553	0.664447	SKO	SWT	mitochondrion,mitochondrial inner membrane,mitochondrial respiratory chain complex I,endoplasmic reticulum,integral component of membrane	molecular_function,NADH dehydrogenase (ubiquinone) activity	mitochondrial electron transport, NADH to ubiquinone,biological_process
SKO / SWT	Q8R180	Q8R180	0.813253	0.813253	0.00238536	0.00151827	92	Q8R180	Ero1a	ERO1-like protein alpha	ERO1A_MOUSE	19	75.7169	1.75717	SKO	SWT	endoplasmic reticulum,endoplasmic reticulum membrane,membrane,integral component of endoplasmic reticulum membrane,dendrite	protein disulfide isomerase activity,protein disulfide oxidoreductase activity,oxidoreductase activity,oxidoreductase activity, acting on a sulfur group of donors, disulfide as acceptor	protein folding,cellular protein modification process,animal organ senescence,4-hydroxyproline metabolic process,protein maturation by protein folding,extracellular matrix organization,endoplasmic reticulum unfolded protein response,protein folding in endoplasmic reticulum,response to endoplasmic reticulum stress,cell redox homeostasis,brown fat cell differentiation,chaperone mediated protein fol…
[truncated: 122 more rows]

## Sheet: brain-ConA_pulldown-Golgi
Comparison (group1/group2)	Group	ProteinGroups	AVG Log2 Ratio	Absolute AVG Log2 Ratio	Pvalue	Qvalue	# of Ratios	UniProtIds	Genes	ProteinDescriptions	ProteinNames	# Unique Total Peptides	% Change	Ratio	Condition Numerator	Condition Denominator	GO Cellular Component	GO Molecular Function	GO Biological Process
[truncated: 129 more rows]

## Sheet: quadriceps-ER
logFC	AveExpr	t	P.Value	adj.P.Val	B	fdrtool.pval	fdrtool.qval	description	short.name	sub.cell	GO	GO.ID	gene.name	ID
[truncated: 4 more rows]

## Sheet: quadriceps-Golgi
logFC	AveExpr	t	P.Value	adj.P.Val	B	fdrtool.pval	fdrtool.qval	description	short.name	sub.cell	GO	GO.ID	gene.name	ID
[truncated: 2 more rows]

## Sheet: brain-ER
Comparison (group1/group2)	Group	ProteinGroups	AVG Log2 Ratio	Absolute AVG Log2 Ratio	Pvalue	Qvalue	# of Ratios	UniProtIds	Genes	ProteinDescriptions	ProteinNames	# Unique Total Peptides	% Change	Ratio	Condition Numerator	Condition Denominator	GO Cellular Component	GO Molecular Function	GO Biological Process
[truncated: 8 more rows]

## Sheet: brain-Golgi
Comparison (group1/group2)	Group	ProteinGroups	AVG Log2 Ratio	Absolute AVG Log2 Ratio	Pvalue	Qvalue	# of Ratios	UniProtIds	Genes	ProteinDescriptions	ProteinNames	# Unique Total Peptides	% Change	Ratio	Condition Numerator	Condition Denominator	GO Cellular Component	GO Molecular Function	GO Biological Process
[truncated: 11 more rows]
